# Supplementary material for: Layered Pd oxide on PdSn nanowires for boosting direct H2O2 synthesis
Source: Nat Commun. 2022 Oct 14;13:6072. doi: 10.1038/s41467-022-33757-0 (PMC9568611; doi:10.1038/s41467-022-33757-0)
Supplement: Supplementary file 4 — Supplementary Data 1 [file 41467_2022_33757_MOESM4_ESM.cif]

#======================================================================
# CRYSTAL DATA
#----------------------------------------------------------------------
data_VESTA_phase_1

_chemical_name_common                  'CONTCAR\(47)                          '
_cell_length_a                         11.237300
_cell_length_b                         11.227800
_cell_length_c                         24.172501
_cell_angle_alpha                      90.000000
_cell_angle_beta                       90.000000
_cell_angle_gamma                      63.942799
_cell_volume                           2739.849342
_space_group_name_H-M_alt              'P 1'
_space_group_IT_number                 1

loop_
_space_group_symop_operation_xyz
   'x, y, z'

loop_
   _atom_site_label
   _atom_site_occupancy
   _atom_site_fract_x
   _atom_site_fract_y
   _atom_site_fract_z
   _atom_site_adp_type
   _atom_site_B_iso_or_equiv
   _atom_site_type_symbol
   Sn1         1.0     0.607570     0.324630     0.024180    Biso  1.000000 Sn
   Sn2         1.0     0.107380     0.824580     0.024420    Biso  1.000000 Sn
   Sn3         1.0     0.461280     0.142680     0.117090    Biso  1.000000 Sn
   Sn4         1.0     0.961420     0.641680     0.116430    Biso  1.000000 Sn
   Sn5         1.0     0.793753     0.986055     0.217307    Biso  1.000000 Sn
   Sn6         1.0     0.291769     0.487570     0.217852    Biso  1.000000 Sn
   Sn7         1.0     0.108340     0.323990     0.024630    Biso  1.000000 Sn
   Sn8         1.0     0.607220     0.825120     0.024340    Biso  1.000000 Sn
   Sn9         1.0     0.961640     0.141570     0.116780    Biso  1.000000 Sn
   Sn10        1.0     0.460750     0.642830     0.116770    Biso  1.000000 Sn
   Sn11        1.0     0.791913     0.486320     0.217930    Biso  1.000000 Sn
   Sn12        1.0     0.293460     0.987375     0.217194    Biso  1.000000 Sn
   Sn13        1.0     0.659717     0.308701     0.315388    Biso  1.000000 Sn
   Sn14        1.0     0.153327     0.813092     0.316606    Biso  1.000000 Sn
   Sn15        1.0     0.158763     0.309704     0.315251    Biso  1.000000 Sn
   Sn16        1.0     0.654336     0.811653     0.316312    Biso  1.000000 Sn
   Pd1         1.0     0.484157     0.172755     0.400974    Biso  1.000000 Pd
   Pd2         1.0     0.974378     0.676840     0.401074    Biso  1.000000 Pd
   Pd3         1.0     0.984970     0.171415     0.401327    Biso  1.000000 Pd
   Pd4         1.0     0.473857     0.677994     0.400896    Biso  1.000000 Pd
   Pd5         1.0     0.621020     0.072540     0.022320    Biso  1.000000 Pd
   Pd6         1.0     0.122100     0.572340     0.022190    Biso  1.000000 Pd
   Pd7         1.0     0.446800     0.397620     0.125170    Biso  1.000000 Pd
   Pd8         1.0     0.946810     0.897510     0.124800    Biso  1.000000 Pd
   Pd9         1.0     0.121550     0.072120     0.022820    Biso  1.000000 Pd
   Pd10        1.0     0.621620     0.573020     0.022350    Biso  1.000000 Pd
   Pd11        1.0     0.946970     0.396810     0.124800    Biso  1.000000 Pd
   Pd12        1.0     0.446610     0.897690     0.124880    Biso  1.000000 Pd
   Pd13        1.0     0.801915     0.231682     0.209903    Biso  1.000000 Pd
   Pd14        1.0     0.302572     0.731665     0.209590    Biso  1.000000 Pd
   Pd15        1.0     0.636403     0.066797     0.308115    Biso  1.000000 Pd
   Pd16        1.0     0.130647     0.567907     0.308981    Biso  1.000000 Pd
   Pd17        1.0     0.493784     0.420548     0.398629    Biso  1.000000 Pd
   Pd18        1.0     0.986533     0.921074     0.400844    Biso  1.000000 Pd
   Pd19        1.0     0.301221     0.233455     0.210025    Biso  1.000000 Pd
   Pd20        1.0     0.803019     0.730253     0.209468    Biso  1.000000 Pd
   Pd21        1.0     0.136760     0.066845     0.308182    Biso  1.000000 Pd
   Pd22        1.0     0.630359     0.568022     0.309202    Biso  1.000000 Pd
   Pd23        1.0    -0.005434     0.418879     0.399299    Biso  1.000000 Pd
   Pd24        1.0     0.486317     0.921967     0.400034    Biso  1.000000 Pd
   Pd25        1.0     0.189040     0.422380     0.122750    Biso  1.000000 Pd
   Pd26        1.0     0.688440     0.923230     0.122980    Biso  1.000000 Pd
   Pd27        1.0     0.881090     0.045940     0.023380    Biso  1.000000 Pd
   Pd28        1.0     0.382110     0.546040     0.023240    Biso  1.000000 Pd
   Pd29        1.0     0.687690     0.423470     0.123050    Biso  1.000000 Pd
   Pd30        1.0     0.189060     0.921880     0.123410    Biso  1.000000 Pd
   Pd31        1.0     0.562217     0.200634     0.207136    Biso  1.000000 Pd
   Pd32        1.0     0.061975     0.701443     0.206957    Biso  1.000000 Pd
   Pd33        1.0     0.251842     0.410391     0.399477    Biso  1.000000 Pd
   Pd34        1.0     0.742242     0.914582     0.401174    Biso  1.000000 Pd
   Pd35        1.0     0.381150     0.046500     0.023490    Biso  1.000000 Pd
   Pd36        1.0     0.882380     0.545340     0.023130    Biso  1.000000 Pd
   Pd37        1.0     0.061905     0.201166     0.207011    Biso  1.000000 Pd
   Pd38        1.0     0.562509     0.700779     0.207128    Biso  1.000000 Pd
   Pd39        1.0     0.880918     0.082503     0.309737    Biso  1.000000 Pd
   Pd40        1.0     0.373744     0.585886     0.309539    Biso  1.000000 Pd
   Pd41        1.0     0.752335     0.409850     0.399479    Biso  1.000000 Pd
   Pd42        1.0     0.241871     0.914967     0.401454    Biso  1.000000 Pd
   Pd43        1.0     0.380702     0.083828     0.309100    Biso  1.000000 Pd
   Pd44        1.0     0.874482     0.583929     0.310055    Biso  1.000000 Pd
   Pd45        1.0     0.357500     0.307840     0.029750    Biso  1.000000 Pd
   Pd46        1.0     0.856380     0.808030     0.029700    Biso  1.000000 Pd
   Pd47        1.0     0.856330     0.307940     0.029900    Biso  1.000000 Pd
   Pd48        1.0     0.356190     0.808680     0.029680    Biso  1.000000 Pd
   Pd49        1.0     0.712830     0.163600     0.112230    Biso  1.000000 Pd
   Pd50        1.0     0.213960     0.662600     0.112250    Biso  1.000000 Pd
   Pd51        1.0     0.548061     0.453323     0.223248    Biso  1.000000 Pd
   Pd52        1.0     0.049795     0.952657     0.222928    Biso  1.000000 Pd
   Pd53        1.0     0.410472     0.319503     0.301451    Biso  1.000000 Pd
   Pd54        1.0     0.905993     0.819400     0.301485    Biso  1.000000 Pd
   Pd55        1.0     0.213760     0.162540     0.112600    Biso  1.000000 Pd
   Pd56        1.0     0.713980     0.662830     0.112130    Biso  1.000000 Pd
   Pd57        1.0     0.047112     0.454550     0.222794    Biso  1.000000 Pd
   Pd58        1.0     0.550498     0.951771     0.222693    Biso  1.000000 Pd
   Pd59        1.0     0.910452     0.318151     0.301470    Biso  1.000000 Pd
   Pd60        1.0     0.405818     0.820679     0.301273    Biso  1.000000 Pd
   Pd61        1.0     0.736741     0.164739     0.407516    Biso  1.000000 Pd
   Pd62        1.0     0.228014     0.666869     0.407585    Biso  1.000000 Pd
   Pd63        1.0     0.237222     0.164851     0.407216    Biso  1.000000 Pd
   Pd64        1.0     0.727485     0.666932     0.407705    Biso  1.000000 Pd
