# Supplementary material for: Layered Pd oxide on PdSn nanowires for boosting direct H2O2 synthesis
Source: Nat Commun. 2022 Oct 14;13:6072. doi: 10.1038/s41467-022-33757-0 (PMC9568611; doi:10.1038/s41467-022-33757-0)
Supplement: Supplementary file 5 — Supplementary Data 2 [file 41467_2022_33757_MOESM5_ESM.cif]

#======================================================================
# CRYSTAL DATA
#----------------------------------------------------------------------
data_VESTA_phase_1

_chemical_name_common                  'CONTCAR\(24)                          '
_cell_length_a                         11.237300
_cell_length_b                         11.895200
_cell_length_c                         29.338800
_cell_angle_alpha                      90.000000
_cell_angle_beta                       90.000000
_cell_angle_gamma                      122.010002
_cell_volume                           3325.440375
_space_group_name_H-M_alt              'P 1'
_space_group_IT_number                 1

loop_
_space_group_symop_operation_xyz
   'x, y, z'

loop_
   _atom_site_label
   _atom_site_occupancy
   _atom_site_fract_x
   _atom_site_fract_y
   _atom_site_fract_z
   _atom_site_adp_type
   _atom_site_B_iso_or_equiv
   _atom_site_type_symbol
   Sn1         1.0     0.360228     0.311105     0.996651    Biso  1.000000 Sn
   Sn2         1.0     0.360431     0.809786     0.998091    Biso  1.000000 Sn
   Sn3         1.0     0.043110     0.134270     0.075740    Biso  1.000000 Sn
   Sn4         1.0     0.040930     0.632390     0.075980    Biso  1.000000 Sn
   Sn5         1.0     0.218428     0.977349     0.159413    Biso  1.000000 Sn
   Sn6         1.0     0.218636     0.477775     0.159321    Biso  1.000000 Sn
   Sn7         1.0     0.858709     0.309607     0.996144    Biso  1.000000 Sn
   Sn8         1.0     0.858378     0.809612     0.995017    Biso  1.000000 Sn
   Sn9         1.0     0.540570     0.132340     0.075490    Biso  1.000000 Sn
   Sn10        1.0     0.542730     0.634130     0.075530    Biso  1.000000 Sn
   Sn11        1.0     0.719851     0.475494     0.159668    Biso  1.000000 Sn
   Sn12        1.0     0.719995     0.975785     0.159615    Biso  1.000000 Sn
   Sn13        1.0     0.393255     0.294328     0.237228    Biso  1.000000 Sn
   Sn14        1.0     0.393050     0.794640     0.237175    Biso  1.000000 Sn
   Sn15        1.0     0.900283     0.297247     0.241604    Biso  1.000000 Sn
   Sn16        1.0     0.900114     0.796982     0.241680    Biso  1.000000 Sn
   Pd1         1.0     0.083794     0.169365     0.310889    Biso  1.000000 Pd
   Pd2         1.0     0.083923     0.669406     0.310995    Biso  1.000000 Pd
   Pd3         1.0     0.582040     0.157918     0.311805    Biso  1.000000 Pd
   Pd4         1.0     0.582168     0.658016     0.311906    Biso  1.000000 Pd
   Pd5         1.0     0.126760     0.058773     0.999504    Biso  1.000000 Pd
   Pd6         1.0     0.126180     0.557020     0.000380    Biso  1.000000 Pd
   Pd7         1.0     0.284970     0.386980     0.083940    Biso  1.000000 Pd
   Pd8         1.0     0.283170     0.884430     0.083870    Biso  1.000000 Pd
   Pd9         1.0     0.626084     0.057164     0.999151    Biso  1.000000 Pd
   Pd10        1.0     0.625406     0.556790     0.999058    Biso  1.000000 Pd
   Pd11        1.0     0.787060     0.388680     0.084380    Biso  1.000000 Pd
   Pd12        1.0     0.788190     0.890550     0.084690    Biso  1.000000 Pd
   Pd13        1.0     0.474839     0.223228     0.152379    Biso  1.000000 Pd
   Pd14        1.0     0.475864     0.724153     0.152843    Biso  1.000000 Pd
   Pd15        1.0     0.137029     0.058817     0.237741    Biso  1.000000 Pd
   Pd16        1.0     0.136923     0.558663     0.237808    Biso  1.000000 Pd
   Pd17        1.0     0.345953     0.409185     0.307349    Biso  1.000000 Pd
   Pd18        1.0     0.345839     0.909249     0.307382    Biso  1.000000 Pd
   Pd19        1.0     0.972828     0.217835     0.151508    Biso  1.000000 Pd
   Pd20        1.0     0.972218     0.717625     0.151293    Biso  1.000000 Pd
   Pd21        1.0     0.634532     0.051112     0.233822    Biso  1.000000 Pd
   Pd22        1.0     0.634723     0.551425     0.233936    Biso  1.000000 Pd
   Pd23        1.0     0.836644     0.408273     0.309698    Biso  1.000000 Pd
   Pd24        1.0     0.836664     0.908441     0.309704    Biso  1.000000 Pd
   Pd25        1.0     0.055990     0.417850     0.083940    Biso  1.000000 Pd
   Pd26        1.0     0.057300     0.919740     0.084120    Biso  1.000000 Pd
   Pd27        1.0     0.358580     0.029920     0.001070    Biso  1.000000 Pd
   Pd28        1.0     0.359430     0.531160     0.000970    Biso  1.000000 Pd
   Pd29        1.0     0.557520     0.419390     0.083690    Biso  1.000000 Pd
   Pd30        1.0     0.556150     0.917780     0.083160    Biso  1.000000 Pd
   Pd31        1.0     0.202981     0.191616     0.153062    Biso  1.000000 Pd
   Pd32        1.0     0.202493     0.691646     0.153397    Biso  1.000000 Pd
   Pd33        1.0     0.077268     0.400979     0.312612    Biso  1.000000 Pd
   Pd34        1.0     0.077058     0.900980     0.312626    Biso  1.000000 Pd
   Pd35        1.0     0.859840     0.029730     0.000480    Biso  1.000000 Pd
   Pd36        1.0     0.858880     0.529820     0.000750    Biso  1.000000 Pd
   Pd37        1.0     0.702759     0.189780     0.150411    Biso  1.000000 Pd
   Pd38        1.0     0.703090     0.690021     0.150609    Biso  1.000000 Pd
   Pd39        1.0     0.398299     0.072353     0.233819    Biso  1.000000 Pd
   Pd40        1.0     0.398438     0.572778     0.233955    Biso  1.000000 Pd
   Pd41        1.0     0.576897     0.380860     0.305697    Biso  1.000000 Pd
   Pd42        1.0     0.576649     0.880833     0.305731    Biso  1.000000 Pd
   Pd43        1.0     0.897983     0.070966     0.233233    Biso  1.000000 Pd
   Pd44        1.0     0.897866     0.570727     0.233210    Biso  1.000000 Pd
   Pd45        1.0     0.092300     0.297420     0.005600    Biso  1.000000 Pd
   Pd46        1.0     0.090460     0.797610     0.006130    Biso  1.000000 Pd
   Pd47        1.0     0.591950     0.295860     0.005550    Biso  1.000000 Pd
   Pd48        1.0     0.593620     0.795830     0.005210    Biso  1.000000 Pd
   Pd49        1.0     0.320950     0.165370     0.071170    Biso  1.000000 Pd
   Pd50        1.0     0.320090     0.662150     0.072480    Biso  1.000000 Pd
   Pd51        1.0     0.441205     0.445639     0.163415    Biso  1.000000 Pd
   Pd52        1.0     0.441270     0.945778     0.163011    Biso  1.000000 Pd
   Pd53        1.0     0.158529     0.314990     0.230351    Biso  1.000000 Pd
   Pd54        1.0     0.157963     0.814725     0.230478    Biso  1.000000 Pd
   Pd55        1.0     0.821350     0.164420     0.070290    Biso  1.000000 Pd
   Pd56        1.0     0.821710     0.667310     0.069840    Biso  1.000000 Pd
   Pd57        1.0     0.943593     0.438629     0.165551    Biso  1.000000 Pd
   Pd58        1.0     0.943946     0.938717     0.165766    Biso  1.000000 Pd
   Pd59        1.0     0.665087     0.305123     0.228701    Biso  1.000000 Pd
   Pd60        1.0     0.665674     0.805709     0.228913    Biso  1.000000 Pd
   Pd61        1.0     0.317889     0.136909     0.313142    Biso  1.000000 Pd
   Pd62        1.0     0.317987     0.636979     0.313171    Biso  1.000000 Pd
   Pd63        1.0     0.809410     0.130533     0.310959    Biso  1.000000 Pd
   Pd64        1.0     0.809538     0.630404     0.311039    Biso  1.000000 Pd
   Pd65        1.0     0.246354     0.401267     0.398101    Biso  1.000000 Pd
   Pd66        1.0     0.246348     0.901391     0.398184    Biso  1.000000 Pd
   Pd67        1.0     0.578968     0.070214     0.396976    Biso  1.000000 Pd
   Pd68        1.0     0.578919     0.570332     0.396979    Biso  1.000000 Pd
   Pd69        1.0     0.912707     0.232575     0.399158    Biso  1.000000 Pd
   Pd70        1.0     0.912728     0.732575     0.399258    Biso  1.000000 Pd
   Pd71        1.0     0.077481     0.055246     0.393666    Biso  1.000000 Pd
   Pd72        1.0     0.077704     0.555414     0.393678    Biso  1.000000 Pd
   Pd73        1.0     0.416206     0.234599     0.393366    Biso  1.000000 Pd
   Pd74        1.0     0.415857     0.734427     0.393445    Biso  1.000000 Pd
   Pd75        1.0     0.743989     0.393745     0.394663    Biso  1.000000 Pd
   Pd76        1.0     0.744192     0.893884     0.394658    Biso  1.000000 Pd
   O1          1.0     0.079574     0.407426     0.419713    Biso  1.000000 O
   O2          1.0     0.079509     0.907494     0.419847    Biso  1.000000 O
   O3          1.0     0.413576     0.081360     0.417782    Biso  1.000000 O
   O4          1.0     0.413347     0.581226     0.417780    Biso  1.000000 O
   O5          1.0     0.745787     0.243555     0.419364    Biso  1.000000 O
   O6          1.0     0.745831     0.743651     0.419403    Biso  1.000000 O
   O7          1.0     0.079381     0.217124     0.378751    Biso  1.000000 O
   O8          1.0     0.079489     0.717289     0.378863    Biso  1.000000 O
   O9          1.0     0.411850     0.392790     0.375013    Biso  1.000000 O
   O10         1.0     0.411630     0.892623     0.375110    Biso  1.000000 O
   O11         1.0     0.745990     0.055948     0.378590    Biso  1.000000 O
   O12         1.0     0.745940     0.555961     0.378663    Biso  1.000000 O
