# Supplementary material for: Layered Pd oxide on PdSn nanowires for boosting direct H2O2 synthesis
Source: Nat Commun. 2022 Oct 14;13:6072. doi: 10.1038/s41467-022-33757-0 (PMC9568611; doi:10.1038/s41467-022-33757-0)
Supplement: Supplementary file 6 — Supplementary Data 3 [file 41467_2022_33757_MOESM6_ESM.cif]

#======================================================================
# CRYSTAL DATA
#----------------------------------------------------------------------
data_VESTA_phase_1

_chemical_name_common                  'CONTCAR\(6)\(1\0\1)                   '
_cell_length_a                         12.375300
_cell_length_b                         9.166700
_cell_length_c                         24.299601
_cell_angle_alpha                      90.000000
_cell_angle_beta                       90.000000
_cell_angle_gamma                      90.000000
_cell_volume                           2756.562991
_space_group_name_H-M_alt              'P 1'
_space_group_IT_number                 1

loop_
_space_group_symop_operation_xyz
   'x, y, z'

loop_
   _atom_site_label
   _atom_site_occupancy
   _atom_site_fract_x
   _atom_site_fract_y
   _atom_site_fract_z
   _atom_site_adp_type
   _atom_site_B_iso_or_equiv
   _atom_site_type_symbol
   Pd1         1.0     0.013080     0.172030     0.027340    Biso  1.000000 Pd
   Pd2         1.0     0.135010     0.172030     0.136680    Biso  1.000000 Pd
   Pd3         1.0     0.257294     0.171424     0.245813    Biso  1.000000 Pd
   Pd4         1.0     0.375654     0.172363     0.354622    Biso  1.000000 Pd
   Pd5         1.0     0.263080     0.005360     0.027340    Biso  1.000000 Pd
   Pd6         1.0     0.385010     0.005360     0.136680    Biso  1.000000 Pd
   Pd7         1.0     0.007596     0.005050     0.247076    Biso  1.000000 Pd
   Pd8         1.0     0.133380     0.005804     0.358157    Biso  1.000000 Pd
   Pd9         1.0     0.513080     0.172030     0.027340    Biso  1.000000 Pd
   Pd10        1.0     0.635010     0.172030     0.136680    Biso  1.000000 Pd
   Pd11        1.0     0.757294     0.171424     0.245813    Biso  1.000000 Pd
   Pd12        1.0     0.875654     0.172363     0.354622    Biso  1.000000 Pd
   Pd13        1.0     0.763080     0.005360     0.027340    Biso  1.000000 Pd
   Pd14        1.0     0.885010     0.005360     0.136680    Biso  1.000000 Pd
   Pd15        1.0     0.507596     0.005050     0.247076    Biso  1.000000 Pd
   Pd16        1.0     0.633380     0.005804     0.358157    Biso  1.000000 Pd
   Pd17        1.0     0.013080     0.505360     0.027340    Biso  1.000000 Pd
   Pd18        1.0     0.135010     0.505360     0.136680    Biso  1.000000 Pd
   Pd19        1.0     0.257294     0.504754     0.245813    Biso  1.000000 Pd
   Pd20        1.0     0.375654     0.505693     0.354622    Biso  1.000000 Pd
   Pd21        1.0     0.263080     0.338700     0.027340    Biso  1.000000 Pd
   Pd22        1.0     0.385010     0.338700     0.136680    Biso  1.000000 Pd
   Pd23        1.0     0.007596     0.338390     0.247076    Biso  1.000000 Pd
   Pd24        1.0     0.133380     0.339144     0.358157    Biso  1.000000 Pd
   Pd25        1.0     0.513080     0.505360     0.027340    Biso  1.000000 Pd
   Pd26        1.0     0.635010     0.505360     0.136680    Biso  1.000000 Pd
   Pd27        1.0     0.757294     0.504754     0.245813    Biso  1.000000 Pd
   Pd28        1.0     0.875654     0.505693     0.354622    Biso  1.000000 Pd
   Pd29        1.0     0.763080     0.338700     0.027340    Biso  1.000000 Pd
   Pd30        1.0     0.885010     0.338700     0.136680    Biso  1.000000 Pd
   Pd31        1.0     0.507596     0.338390     0.247076    Biso  1.000000 Pd
   Pd32        1.0     0.633380     0.339144     0.358157    Biso  1.000000 Pd
   Pd33        1.0     0.013080     0.838700     0.027340    Biso  1.000000 Pd
   Pd34        1.0     0.135010     0.838700     0.136680    Biso  1.000000 Pd
   Pd35        1.0     0.257294     0.838094     0.245813    Biso  1.000000 Pd
   Pd36        1.0     0.375654     0.839033     0.354622    Biso  1.000000 Pd
   Pd37        1.0     0.263080     0.672030     0.027340    Biso  1.000000 Pd
   Pd38        1.0     0.385010     0.672030     0.136680    Biso  1.000000 Pd
   Pd39        1.0     0.007596     0.671720     0.247076    Biso  1.000000 Pd
   Pd40        1.0     0.133380     0.672474     0.358157    Biso  1.000000 Pd
   Pd41        1.0     0.513080     0.838700     0.027340    Biso  1.000000 Pd
   Pd42        1.0     0.635010     0.838700     0.136680    Biso  1.000000 Pd
   Pd43        1.0     0.757294     0.838094     0.245813    Biso  1.000000 Pd
   Pd44        1.0     0.875654     0.839033     0.354622    Biso  1.000000 Pd
   Pd45        1.0     0.763080     0.672030     0.027340    Biso  1.000000 Pd
   Pd46        1.0     0.885010     0.672030     0.136680    Biso  1.000000 Pd
   Pd47        1.0     0.507596     0.671720     0.247076    Biso  1.000000 Pd
   Pd48        1.0     0.633380     0.672474     0.358157    Biso  1.000000 Pd
   O1          1.0     0.418560     0.005360     0.054670    Biso  1.000000 O
   O2          1.0     0.040490     0.005360     0.164020    Biso  1.000000 O
   O3          1.0     0.162771     0.004836     0.272433    Biso  1.000000 O
   O4          1.0     0.283947     0.005702     0.382688    Biso  1.000000 O
   O5          1.0     0.107600     0.005360     0.000000    Biso  1.000000 O
   O6          1.0     0.229520     0.005360     0.109340    Biso  1.000000 O
   O7          1.0     0.352370     0.004882     0.218978    Biso  1.000000 O
   O8          1.0     0.475092     0.005577     0.329972    Biso  1.000000 O
   O9          1.0     0.918560     0.005360     0.054670    Biso  1.000000 O
   O10         1.0     0.540490     0.005360     0.164020    Biso  1.000000 O
   O11         1.0     0.662771     0.004836     0.272433    Biso  1.000000 O
   O12         1.0     0.783947     0.005702     0.382688    Biso  1.000000 O
   O13         1.0     0.607600     0.005360     0.000000    Biso  1.000000 O
   O14         1.0     0.729520     0.005360     0.109340    Biso  1.000000 O
   O15         1.0     0.852370     0.004882     0.218978    Biso  1.000000 O
   O16         1.0     0.975092     0.005577     0.329972    Biso  1.000000 O
   O17         1.0     0.418560     0.338700     0.054670    Biso  1.000000 O
   O18         1.0     0.040490     0.338700     0.164020    Biso  1.000000 O
   O19         1.0     0.162771     0.338176     0.272433    Biso  1.000000 O
   O20         1.0     0.283947     0.339042     0.382688    Biso  1.000000 O
   O21         1.0     0.107600     0.338700     0.000000    Biso  1.000000 O
   O22         1.0     0.229520     0.338700     0.109340    Biso  1.000000 O
   O23         1.0     0.352370     0.338222     0.218978    Biso  1.000000 O
   O24         1.0     0.475092     0.338917     0.329972    Biso  1.000000 O
   O25         1.0     0.918560     0.338700     0.054670    Biso  1.000000 O
   O26         1.0     0.540490     0.338700     0.164020    Biso  1.000000 O
   O27         1.0     0.662771     0.338176     0.272433    Biso  1.000000 O
   O28         1.0     0.783947     0.339042     0.382688    Biso  1.000000 O
   O29         1.0     0.607600     0.338700     0.000000    Biso  1.000000 O
   O30         1.0     0.729520     0.338700     0.109340    Biso  1.000000 O
   O31         1.0     0.852370     0.338222     0.218978    Biso  1.000000 O
   O32         1.0     0.975092     0.338917     0.329972    Biso  1.000000 O
   O33         1.0     0.418560     0.672030     0.054670    Biso  1.000000 O
   O34         1.0     0.040490     0.672030     0.164020    Biso  1.000000 O
   O35         1.0     0.162771     0.671506     0.272433    Biso  1.000000 O
   O36         1.0     0.283947     0.672372     0.382688    Biso  1.000000 O
   O37         1.0     0.107600     0.672030     0.000000    Biso  1.000000 O
   O38         1.0     0.229520     0.672030     0.109340    Biso  1.000000 O
   O39         1.0     0.352370     0.671552     0.218978    Biso  1.000000 O
   O40         1.0     0.475092     0.672247     0.329972    Biso  1.000000 O
   O41         1.0     0.918560     0.672030     0.054670    Biso  1.000000 O
   O42         1.0     0.540490     0.672030     0.164020    Biso  1.000000 O
   O43         1.0     0.662771     0.671506     0.272433    Biso  1.000000 O
   O44         1.0     0.783947     0.672372     0.382688    Biso  1.000000 O
   O45         1.0     0.607600     0.672030     0.000000    Biso  1.000000 O
   O46         1.0     0.729520     0.672030     0.109340    Biso  1.000000 O
   O47         1.0     0.852370     0.671552     0.218978    Biso  1.000000 O
   O48         1.0     0.975092     0.672247     0.329972    Biso  1.000000 O
