# Supplementary material for: Layered Pd oxide on PdSn nanowires for boosting direct H2O2 synthesis
Source: Nat Commun. 2022 Oct 14;13:6072. doi: 10.1038/s41467-022-33757-0 (PMC9568611; doi:10.1038/s41467-022-33757-0)
Supplement: Supplementary file 7 — Source Data [file 41467_2022_33757_MOESM7_ESM.xlsx]

## Sheet: Figure 2b
Catalyst		H2O2 Productivity (mol/kg*h)				average	Error bars			H2O2 Hydrogenation (mol/kg*h)				average	Error bars
Sn13.5/PdSn-NW		122	116	128		122	3.4			620	590	560		590	17.3
Sn9/PdSn-NW		330	320	334		328	4.1			730	730	700		720	10
Sn4.5/PdSn-NW		430	454	400		428	15.6			850	860	830		846.6	8.8
SnL/PdSn-NW		680	690	682		684	3.1			720	820	760		766.6	29.1

## Sheet: Figure 2c
Annealing Temperature (oC)			H2O2 Productivity (mol/kg*h)				average	Error bars			H2O2 Hydrogenation (mol/kg*h)				average	Error bars			H2O2 Decomposition (mol/kg*h)				average	Error bars
25			50	62	66		59.3	4.8			1820	1740	1860		1806.7	35.3			1200	1160	1160		1173.3	13.3
250			280	286	288		284.7	2.4			1280	1260	1220		1253.3	17.6			620	720	680		673.3	29.1
400			528	524	540		530.7	4.8			0	0	0		0	0			0	0	0		0	0
425			148	140	160		149.3	5.8			0	0	0		0	0			0	0	0		0	0

## Sheet: Figure 2d
Catalyst		H2O2 Productivity (mol/kg*h)				average	Error bars			H2O2 Hydrogenation (mol/kg*h)				average	Error bars			H2O2 Decomposition (mol/kg*h)				average	Error bars
PdSn-NW		394	400	390		394.667	2.90593			0	0	0		0	0			0	0	0		0	0
PdL/PdSn-NW		528	524	540		530.667	4.8074			0	0	0		0	0			0	0	0		0	0
Pd2L/PdSn-NW		294	282	304		293.333	6.35959			160	200	140		166.7	17.6			0	0	0		0	0
Pd-NP		56	64	50		56.6667	4.05518			2560	2620	2480		2553.3	40.5			500	460	540		500	23.1
PdSn-NP		72	70	84		75.3333	4.37163			2460	2360	2440		2420	30.5			1880	1840	1960		1893.3	35.2

## Sheet: Figure 3a
PXRD pattern
2 Theta(X)	Intensity:PdL/PdSn-NW unannealing	Intensity:PdL/PdSn-NW 350 oC	Intensity:PdL/PdSn-NW 400 oC	Intensity:PdL/PdSn-NW supported					2 Theta(X)	Intensity:metal Pd			2 Theta(X)	Intensity:TiO2 Anatase			2 Theta(X)	Intensity:TiO2 Rutile
20	1037.5	978.333	635.084	186.968					39.924	100			25.281	100			27.446	100
20.02	1079.17	921.667	652.94	262.837					46.433	44.3			36.946	10			36.085	50
20.04	1029.17	926.667	544.724	244.725					67.765	21.3			37.8	20			39.187	8
20.06	985.833	960.833	648.815	161.347					81.645	21.1			38.575	10			41.225	25
20.08	1045.83	951.667	588.225	183.538					86.124	5.8			48.049	35			44.05	10
20.1	1036.67	955.833	535.46	190.592									53.89	20			54.322	60
20.12	1019.17	956.667	620.554	144.682									55.06	20			56.64	20
20.14	1075.83	981.667	583.355	212.686									62.119	4			62.74	10
20.16	1076.67	937.5	571.637	208.558									62.688	14			64.038	10
20.18	1063.33	965	568.759	191.018									68.76	6			65.478	2
20.2	1044.17	964.167	547.136	184.592									70.309	6			69.008	20
20.22	1031.67	938.333	660.539	220.43									74.029	2			69.788	12
20.24	1089.17	955.833	672.493	144.608									75.029	10			72.408	2
20.26	1117.5	987.5	559.414	147.274									76.017	4			74.409	1
20.28	1114.17	955	664.171	141.115									80.725	2			76.508	4
20.3	1054.17	971.667	599.725	146.209									82.136	2			79.819	2
20.32	1067.5	934.167	657.228	169.001									82.659	6			82.333	6
20.34	1024.17	973.333	562.218	156.58									83.146	4			84.258	4
20.36	1019.17	944.167	632.798	189.348									93.217	2			87.461	2
20.38	1054.17	991.667	622.92	192.24									94.178	4			89.555	8
20.4	1097.5	985.833	682.49	195.856									95.139	4			90.705	4
20.42	1130.83	1010.83	617.67	144.91									98.315	2			95.272	6
20.44	982.5	985.833	587.089	173.446									99.801	2			96.014	6
20.46	1031.67	947.5	632.285	170.193									101.217	2			97.173	4
20.48	1102.5	949.167	598.776	133.207									107.444	4			98.511	1
20.5	1057.5	989.167	642.602	147.915									108.959	4			105.095	2
20.52	1066.67	995	579.586	191.267									112.836	2			106.015	2
20.54	1082.5	928.333	664.397	173.893									113.857	2			109.402	2
20.56	1085.83	985.833	605.071	197.376									114.904	2			116.222	4
20.58	1061.67	966.667	599.376	228.848									118.434	4			117.522	4
20.6	1104.17	997.5	637.279	190.898									120.099	2			120.054	8
20.62	1050	934.167	648.285	160.096									121.72	2			122.783	8
20.64	1071.67	940	599.135	194.469									122.331	2			123.655	8
20.66	1065.83	969.167	660.089	179.252									131.029	2			131.841	6
20.68	1079.17	1005	673.271	194.66									135.991	2			136.541	8
20.7	1043.33	1021.67	630.8	170.81									137.384	4			140.044	12
20.72	1020	983.333	572.444	187.177									143.878	2			143.107	2
20.74	1071.67	958.333	576.109	230.879									150.028	4			155.856	2
20.76	1030	954.167	616.653	200.721									152.622	2
20.78	1044.17	997.5	614.265	169.693
20.8	1111.67	996.667	682.998	168.325
20.82	1113.33	952.5	531.618	210.727
20.84	1084.17	945	683.163	185.747
20.86	1089.17	994.167	651.348	169.659
20.88	1070	961.667	634.143	173.138
20.9	1079.17	987.5	588.623	196.356
20.92	1019.17	959.167	571.678	224.317
20.94	1105.83	970	647.975	195.442
20.96	1051.67	971.667	611.241	139.77
20.98	1079.17	959.167	602.215	166.772
21	1059.17	949.167	638.698	163.462
21.02	1030	978.333	595.5	160.288
21.04	1064.17	990.833	579.332	220.311
21.06	1051.67	967.5	574.963	259.599
21.08	1079.17	967.5	625.604	177.392
21.1	1096.67	985	602.946	242.929
21.12	1109.17	941.667	587.112	198.35
21.14	1071.67	1015.83	556.446	176.963
21.16	1067.5	1001.67	609.211	196.903
21.18	1068.33	1002.5	613.508	194.194
21.2	1081.67	995	592.399	167.017
21.22	1090.83	975	617.745	202.706
21.24	1111.67	940.833	607.219	175.821
21.26	1089.17	978.333	581.999	188.995
21.28	1117.5	1020.83	596.12	191.793
21.3	1030.83	1008.33	608.193	156.803
21.32	1105.83	997.5	613.83	206.202
21.34	1047.5	955.833	624.079	158.936
21.36	1044.17	1009.17	634.191	177.217
21.38	1084.17	921.667	689.206	173.491
21.4	1093.33	959.167	648.289	226.62
21.42	1065.83	1010	633.061	219.304
21.44	1024.17	985	647.524	219.834
21.46	1056.67	990	654.539	203.825
21.48	1140	933.333	564.209	167.744
21.5	1088.33	950	598.564	170.899
21.52	1092.5	1015	672.499	194.955
21.54	1032.5	1013.33	613.654	195.789
21.56	1043.33	1002.5	686.082	175.227
21.58	1060	975.833	625.272	244.725
21.6	1115.83	960	645.277	185.408
21.62	1051.67	942.5	571.825	170.012
21.64	1081.67	971.667	628.791	197.308
21.66	1059.17	993.333	600.846	157.542
21.68	1117.5	970	603.708	209.618
21.7	1113.33	985.833	728.627	173.912
21.72	1078.33	1000.83	634.075	160.501
21.74	1085.83	968.333	631.968	210.39
21.76	1054.17	981.667	632.013	194.422
21.78	1097.5	982.5	619.633	217.349
21.8	1053.33	977.5	586.836	213.322
21.82	1017.5	985.833	649.325	181.799
21.84	1073.33	934.167	610.474	256.195
21.86	1085	925	660.445	169.034
21.88	1075.83	928.333	702.572	188.017
21.9	1060	990	664.833	174.023
21.92	1103.33	946.667	621.523	187.596
21.94	1091.67	965	596.802	150.554
21.96	1116.67	941.667	614.645	170.627
21.98	1056.67	905	602.938	159.34
22	1105.83	980.833	581.724	172.294
22.02	1117.5	970	670.91	224.979
22.04	1143.33	941.667	664.487	208.547
22.06	1055.83	1012.5	635.406	240.639
22.08	1043.33	959.167	606.167	268.899
22.1	1081.67	980	583.255	251.011
22.12	1061.67	993.333	583.154	160.739
22.14	1075.83	983.333	611.126	150.778
22.16	1075	951.667	613.588	175.14
22.18	1085.83	930	681.548	175.48
22.2	1055.83	940	643.705	193.178
22.22	1103.33	965	572.353	240.868
22.24	1114.17	939.167	652.685	211.403
22.26	1060	985	692.357	226.342
22.28	1053.33	966.667	567.473	218.767
22.3	1092.5	971.667	604.205	242.878
22.32	1092.5	936.667	590.903	180.763
22.34	1074.17	971.667	627.582	203.395
22.36	1087.5	1010.83	658.211	137.155
22.38	1077.5	999.167	688.007	145.365
22.4	1064.17	978.333	686.935	221.417
22.42	1086.67	977.5	676.304	184.108
22.44	1035	973.333	607.295	190.017
22.46	1105.83	961.667	688.163	173.203
22.48	1120.83	954.167	686.126	189.305
22.5	1100	937.5	578.61	204.115
22.52	1062.5	930	636.651	206.011
22.54	1065.83	905.833	596.037	316.73
22.56	1092.5	995.833	593.509	158.828
22.58	1120	999.167	618.239	182.588
22.6	1127.5	1024.17	598.028	180.896
22.62	1082.5	979.167	595.282	208.624
22.64	1074.17	957.5	635.612	173.219
22.66	1075.83	929.167	582.052	209.4
22.68	1069.17	981.667	603.362	239.653
22.7	1105.83	990	649.651	202.199
22.72	1075.83	915.833	641.013	172.598
22.74	1065	995.833	682.278	133.574
22.76	1128.33	952.5	574.375	189.93
22.78	1077.5	985	635.773	240.871
22.8	1070.83	991.667	612.661	176.75
22.82	1055.83	983.333	527.003	157.696
22.84	1102.5	1011.67	613.423	194.418
22.86	1080	990	657.104	177.15
22.88	1073.33	960	690.349	202.644
22.9	1059.17	961.667	546.618	208.669
22.92	1098.33	969.167	703.464	181.432
22.94	1081.67	964.167	588.777	153.422
22.96	1050	953.333	626.745	245.362
22.98	1102.5	963.333	661.01	210.739
23	1082.5	933.333	590.783	301.098
23.02	1154.17	991.667	614.076	259.485
23.04	1111.67	976.667	619.698	191.208
23.06	1039.17	982.5	635.474	218.062
23.08	1062.5	991.667	666.226	187.267
23.1	1089.17	947.5	653.973	247.729
23.12	1056.67	925.833	606.446	182.878
23.14	1040	934.167	685.855	187.514
23.16	1122.5	961.667	694.674	200.749
23.18	1027.5	981.667	672.289	156.003
23.2	1016.67	939.167	591.594	187.787
23.22	1091.67	974.167	640.581	251.656
23.24	1045.83	993.333	605.161	151.413
23.26	1051.67	955.833	627.577	233.338
23.28	1058.33	930	596.83	198.713
23.3	1044.17	943.333	666.378	223.898
23.32	1030	905	636.048	155.22
23.34	1092.5	926.667	621.177	196.068
23.36	1090.83	980	560.2	178.566
23.38	1104.17	934.167	597.22	194.274
23.4	1054.17	1006.67	650.355	195.68
23.42	1061.67	996.667	688.82	200.557
23.44	1068.33	901.667	690.337	158.879
23.46	1110.83	905.833	609.867	150.295
23.48	1085.83	993.333	666.159	143.582
23.5	1059.17	985	751.285	144.272
23.52	1047.5	940.833	589.14	207.323
23.54	1045.83	932.5	669.914	242.401
23.56	1081.67	925.833	597.604	181.494
23.58	1000.83	895	608.824	186.721
23.6	1081.67	935.833	645.552	204.381
23.62	1109.17	911.667	710.644	210.088
23.64	1097.5	939.167	631.24	232.658
23.66	1040.83	989.167	707.917	188
23.68	1115	968.333	671.826	228.207
23.7	1095.83	955.833	646.771	192.528
23.72	1060.83	944.167	671.758	190.744
23.74	1040.83	895.833	651.217	203.136
23.76	1015.83	975	643.116	160.786
23.78	1081.67	1019.17	714.97	206.169
23.8	1042.5	935	601.042	217.474
23.82	1070.83	985	664.325	174.406
23.84	1055	989.167	633.407	195.523
23.86	1038.33	955	582.816	218.186
23.88	1010.83	960	635.442	242.167
23.9	1069.17	930	539.35	214.3
23.92	986.667	950.833	678.28	206.154
23.94	1079.17	930	608.397	165.909
23.96	1075.83	900.833	622.195	157.998
23.98	1010.83	925	600.044	170.089
24	1045.83	980.833	627.284	259.9
24.02	1086.67	974.167	582.266	196.576
24.04	1045.83	961.667	560.427	181.345
24.06	979.167	950.833	621.507	220.586
24.08	1036.67	959.167	659.273	177.393
24.1	1040	947.5	636.836	204.522
24.12	1032.5	965	626.244	167.791
24.14	1038.33	925	642.868	207.242
24.16	1045.83	928.333	602.15	198.75
24.18	1090	955.833	709.377	193.168
24.2	1017.5	891.667	646.786	257.877
24.22	1005.83	903.333	580.93	262.019
24.24	971.667	922.5	640.091	236.503
24.26	1055	907.5	688.457	243.351
24.28	1048.33	976.667	582.598	255.566
24.3	1050	886.667	590.398	226.373
24.32	971.667	954.167	625.546	190.843
24.34	1055	935	664.09	218.764
24.36	1065	977.5	658.37	246.411
24.38	976.667	943.333	606.574	208.521
24.4	985	915.833	657.123	231.118
24.42	1004.17	921.667	684.006	243.77
24.44	1015.83	934.167	617.963	277.899
24.46	1030.83	935.833	642.583	277.14
24.48	1041.67	980.833	699.886	237.655
24.5	1033.33	926.667	599.443	281.546
24.52	969.167	936.667	624.305	336.807
24.54	1010	896.667	624.761	265.645
24.56	1023.33	930	665.356	284.045
24.58	1047.5	975.833	708.373	265.928
24.6	985	929.167	667.935	254.025
24.62	1044.17	920.833	651.858	242.994
24.64	990	935	653.302	286.84
24.66	1032.5	930.833	642.325	352.069
24.68	1030	970	579.571	346.424
24.7	1006.67	911.667	617.826	299.876
24.72	991.667	875	699.684	330.747
24.74	1026.67	958.333	630.19	367.389
24.76	1009.17	904.167	609.353	312.814
24.78	1060	918.333	588.827	338.871
24.8	1006.67	924.167	648.055	380.26
24.82	995	940.833	632.414	361.321
24.84	1069.17	946.667	622.325	382.624
24.86	1066.67	937.5	578.723	368.476
24.88	1020.83	934.167	601.209	444.936
24.9	1005.83	955.833	627.099	384.313
24.92	1060.83	982.5	650.617	387.964
24.94	1051.67	944.167	616.557	456.596
24.96	981.667	921.667	589.191	401.173
24.98	993.333	935	533.956	426.74
25	994.167	942.5	550.263	452.811
25.02	1042.5	947.5	705.911	496.956
25.04	984.167	966.667	668.644	536.169
25.06	998.333	922.5	606.247	640.331
25.08	1005.83	940.833	649.034	689.489
25.1	988.333	941.667	595.467	719.681
25.12	1017.5	920	654.507	624.574
25.14	1003.33	926.667	609.396	717.831
25.16	1033.33	948.333	626.562	885.556
25.18	1035.83	883.333	623.502	978.108
25.2	1045	900.833	662.94	1027.32
25.22	1007.5	915	608.735	1219.48
25.24	975	962.5	586.059	1363.75
25.26	971.667	930.833	700.118	1368.17
25.28	960	894.167	655.755	1506.51
25.3	934.167	925	618.463	1687.53
25.32	1010	864.167	669.127	1888.07
25.34	988.333	957.5	683.135	2027.16
25.36	1010	885	581.981	2224.57
25.38	932.5	908.333	627.355	2411.02
25.4	956.667	913.333	643.89	2489.13
25.42	976.667	954.167	576.548	2878.54
25.44	941.667	940.833	638.862	3104.78
25.46	966.667	903.333	675.07	3310.94
25.48	998.333	919.167	595.417	3283.02
25.5	949.167	894.167	594.777	3450.61
25.52	1008.33	925	605.238	3496.4
25.54	980.833	869.167	647.801	3382.22
25.56	1008.33	885	653.067	3351.93
25.58	996.667	913.333	595.568	3248.17
25.6	943.333	889.167	621.741	3017.26
25.62	965	865	615.411	2979.59
25.64	976.667	877.5	593.308	2661.53
25.66	999.167	895.833	671.077	2381.17
25.68	983.333	900	670.214	2292.29
25.7	995	879.167	666.081	2176.5
25.72	993.333	937.5	629.882	1822.89
25.74	1000	900.833	655.35	1608.47
25.76	971.667	923.333	568.015	1608.23
25.78	1018.33	912.5	640.429	1346.2
25.8	1045.83	866.667	688.832	1207.12
25.82	966.667	992.5	575.931	1142.05
25.84	988.333	885.833	621.064	982.105
25.86	972.5	947.5	627.14	737.678
25.88	943.333	912.5	622.908	839.58
25.9	1010	898.333	743.135	720.626
25.92	1056.67	918.333	654.293	669.899
25.94	993.333	905.833	640.418	669.512
25.96	1028.33	923.333	639.5	680.582
25.98	985.833	916.667	670.88	622.917
26	1038.33	880	634.092	478.19
26.02	1002.5	887.5	654.03	500.924
26.04	1013.33	925	605.217	463.763
26.06	1013.33	917.5	669.246	480.181
26.08	1005	909.167	734.254	379.441
26.1	1030.83	905	611.353	445.966
26.12	1000.83	914.167	669.746	407.861
26.14	982.5	912.5	658.53	428.24
26.16	972.5	906.667	726.311	354.954
26.18	976.667	909.167	643.922	307.854
26.2	999.167	873.333	750.396	312.69
26.22	975	866.667	743.185	316.957
26.24	1046.67	864.167	603.917	359.764
26.26	985.833	927.5	683.747	266.803
26.28	1013.33	894.167	779.624	374.721
26.3	985	912.5	640.698	323.944
26.32	1028.33	930.833	642.356	341.161
26.34	1013.33	945	592.937	314.394
26.36	1005.83	904.167	634.685	282.236
26.38	1005.83	921.667	610.575	337.517
26.4	1020	967.5	656.418	352.245
26.42	970.833	923.333	708.383	233.18
26.44	937.5	953.333	608.256	221.203
26.46	995.833	944.167	699.012	256.441
26.48	965	960.833	656.162	265.631
26.5	974.167	980.833	693.064	264.137
26.52	968.333	942.5	708.72	265.821
26.54	1033.33	978.333	699.511	302.739
26.56	999.167	960	675.768	253.817
26.58	1037.5	957.5	636.648	309.853
26.6	1054.17	941.667	683.715	346.371
26.62	1017.5	1009.17	666.175	293.737
26.64	991.667	996.67	731.788	243.078
26.66	985	993.75	693.384	273.922
26.68	1035.83	1015.83	633.274	258.448
26.7	979.167	993.33	662.097	241.083
26.72	993.333	985.83	600.068	277.453
26.74	990.833	970	586.756	262.022
26.76	974.167	1006.67	681.766	224.731
26.78	957.5	963.33	680.937	221.183
26.8	962.5	996.667	673.233	269.426
26.82	999.167	996.667	671.75	250.207
26.84	925	981.667	688.323	209.936
26.86	968.333	875	619.894	280.955
26.88	942.5	966.667	686.354	306.411
26.9	933.333	912.5	693.406	293.367
26.92	1019.17	935	577.304	260.94
26.94	975	868.333	662.711	308.121
26.96	971.667	898.333	594.293	296.423
26.98	930.833	864.167	677.047	254.942
27	917.5	885.833	625.971	196.28
27.02	924.167	929.167	649.089	260.118
27.04	940	842.5	674.916	206.17
27.06	945.833	875.833	637.754	228.533
27.08	960	891.667	647.92	244.026
27.1	927.5	878.333	656.866	312.988
27.12	868.333	871.667	649.661	243.557
27.14	927.5	860	598.903	262.528
27.16	934.167	848.333	603.662	189.631
27.18	948.333	881.667	679.557	220.809
27.2	969.167	862.5	667.396	340.87
27.22	996.667	877.5	642.633	263.951
27.24	962.5	860	626.127	218.792
27.26	927.5	866.667	608.709	276.185
27.28	957.5	801.667	547.335	253.292
27.3	895.833	875	597.978	214.285
27.32	899.167	857.5	555.97	276.946
27.34	918.333	807.5	609.977	267.307
27.36	870	865	604.12	289.723
27.38	970.833	857.5	552.108	305.085
27.4	919.167	873.333	616.82	327.277
27.42	900	807.5	609.315	350.186
27.44	919.167	844.167	572.043	343.981
27.46	910.833	854.167	615.376	404.15
27.48	909.167	866.667	581.142	422.337
27.5	924.167	903.333	643.738	445.656
27.52	896.667	845.833	610.918	501.294
27.54	879.167	850.833	560.658	535.295
27.56	878.333	887.5	619.186	585.284
27.58	899.167	839.167	632.899	609.563
27.6	911.667	878.333	514.831	665.718
27.62	950.833	841.667	557.587	695.917
27.64	905	840.833	631.745	712.14
27.66	931.667	848.333	571.547	644.735
27.68	904.167	898.333	627.912	650.323
27.7	897.5	810.833	639.926	596.177
27.72	930.833	840	582.052	513.788
27.74	850.833	870	593.388	590.332
27.76	847.5	823.333	558.283	573.655
27.78	892.5	836.667	560.597	451.851
27.8	890.833	835.833	575.668	489.674
27.82	830.833	830	539.984	459.667
27.84	920	825.833	599.295	461.779
27.86	915	825.833	582.471	335.22
27.88	919.167	839.167	511.746	325.818
27.9	920	825.833	478.356	216.901
27.92	901.667	811.667	557.905	354.578
27.94	907.5	858.333	578.435	284.389
27.96	920	804.167	592.313	264.183
27.98	880.833	866.667	557.92	236.496
28	934.167	850.833	578.818	238.359
28.02	888.333	888.333	581.385	260.689
28.04	857.5	784.167	568.188	263.115
28.06	855.833	794.167	545.124	165.559
28.08	841.667	861.667	523.899	240.034
28.1	848.333	860.833	496.336	241.887
28.12	893.333	800	579.189	227.802
28.14	901.667	795	596.703	245.055
28.16	821.667	800.833	559.838	250.747
28.18	862.5	789.167	612.555	196.222
28.2	812.5	815	568.889	200.207
28.22	900.833	827.5	549.363	178.004
28.24	901.667	816.667	601.01	180.034
28.26	856.667	791.667	475.453	205.832
28.28	849.167	807.5	534.484	211.921
28.3	875.833	812.5	527.228	191.705
28.32	849.167	807.5	683.702	253.586
28.34	852.5	795	567.178	232.41
28.36	895	819.167	489.23	222.731
28.38	885.833	824.167	509.396	211.914
28.4	872.5	821.667	538.772	143.605
28.42	938.333	805	598.582	222.612
28.44	865	804.167	504.827	179.385
28.46	864.167	806.667	584.346	207.781
28.48	848.333	821.667	510.74	227.028
28.5	810	791.667	562.101	158.75
28.52	844.167	814.167	536.77	200.544
28.54	833.333	823.333	572.435	170.035
28.56	874.167	849.167	544.886	196.556
28.58	845.833	809.167	535.262	189.393
28.6	903.333	851.667	611.152	183.064
28.62	878.333	874.167	594.608	192.713
28.64	876.667	846.667	635.116	178.978
28.66	893.333	900	587.383	161.508
28.68	830	856.667	657.118	203.148
28.7	905.833	792.5	574.016	177.872
28.72	850.833	838.333	581.025	182.212
28.74	856.667	819.167	609.311	221.917
28.76	848.333	799.167	533.822	197.881
28.78	808.333	815	518.197	162.544
28.8	834.167	778.333	552.955	171.317
28.82	900	830	585.418	192.089
28.84	836.667	743.333	556.266	153.173
28.86	826.667	764.167	542.258	186.561
28.88	850	799.167	530.048	144.015
28.9	830	780	460.94	147.563
28.92	855.833	813.333	515.171	137.533
28.94	853.333	792.5	566.601	185.212
28.96	827.5	755.833	562.562	169.423
28.98	849.167	775	482.733	240.091
29	873.333	795	561.631	202.113
29.02	851.667	772.5	489.594	170.146
29.04	844.167	735.833	580.106	127.19
29.06	845.833	785	529.128	168.305
29.08	815	786.667	494.544	204.709
29.1	790	765.833	530.376	175.82
29.12	804.167	810	567.34	210.888
29.14	845	755	531.546	210.065
29.16	855	740	489.729	139.524
29.18	824.167	749.167	495.511	147.903
29.2	795	807.5	509.276	158.243
29.22	821.667	795.833	585.971	173.182
29.24	820.833	778.333	543.988	178.343
29.26	836.667	808.333	486.669	173.292
29.28	831.667	800.833	508.515	145.691
29.3	814.167	762.5	541.539	158.241
29.32	871.667	738.333	545.905	202.361
29.34	816.667	771.667	493.509	133.371
29.36	819.167	760	532.838	110.179
29.38	849.167	775.833	507.558	152.227
29.4	837.5	758.333	493.237	190.943
29.42	875	814.167	524.176	133.14
29.44	818.333	793.333	553.176	111.349
29.46	861.667	746.667	481.629	166.26
29.48	792.5	765	520.623	111.302
29.5	848.333	814.167	527.609	155.676
29.52	810.833	800	545.747	135.457
29.54	808.333	789.167	557.477	177.135
29.56	822.5	775.833	559.949	192.728
29.58	823.333	758.333	560.554	152.028
29.6	775	801.667	621.666	127.767
29.62	847.5	783.333	557.938	130.799
29.64	801.667	840	536.82	107.584
29.66	793.333	770	533.031	144.456
29.68	827.5	729.167	544.574	143.853
29.7	773.333	776.667	466.908	150.482
29.72	808.333	772.5	579.43	168.799
29.74	803.333	748.333	531.884	161.511
29.76	856.667	780.833	518.823	114.428
29.78	805	780	502.25	159.211
29.8	852.5	763.333	574.886	191.485
29.82	858.333	779.167	505.867	198.904
29.84	795.833	808.333	470.697	193.414
29.86	796.667	763.333	461.689	137.279
29.88	808.333	761.667	587.189	101.346
29.9	775	796.667	564.981	138.655
29.92	765.833	708.333	558.206	120.534
29.94	796.667	755.833	524.754	187.275
29.96	796.667	745	495.396	102.97
29.98	820	750	558.955	169.57
30	804.167	767.5	493.698	134.053
30.02	767.5	806.667	586.503	150.878
30.04	800.833	761.667	571.417	138.506
30.06	775	748.333	454.401	141.194
30.08	792.5	748.333	520.056	155.764
30.1	795.833	725.833	508.895	187.792
30.12	762.5	759.167	505.567	177.227
30.14	800	746.667	482.828	151.485
30.16	805	757.5	506.161	127.358
30.18	830	771.667	514.528	154.782
30.2	812.5	742.5	493.874	147.617
30.22	839.167	753.333	499.071	180.147
30.24	754.167	758.333	523.59	125.829
30.26	814.167	695	506.214	167.885
30.28	748.333	753.333	475.744	229.595
30.3	818.333	749.167	485.016	143.979
30.32	763.333	740.833	525.939	194.95
30.34	769.167	760	484.452	150.692
30.36	805.833	736.667	477.191	133.696
30.38	781.667	736.667	509.163	168.853
30.4	783.333	726.667	452.741	154.56
30.42	772.5	705	421.939	138.408
30.44	790	700	460.611	182.576
30.46	780	726.667	541.857	173.175
30.48	820.833	756.667	525.129	181.687
30.5	797.5	751.667	449.798	127.613
30.52	791.667	695	485.828	158.673
30.54	824.167	737.5	451.585	176.414
30.56	787.5	720	450.384	150.751
30.58	775.833	748.333	457.174	169.501
30.6	780.833	683.333	481.261	164.503
30.62	810.833	754.167	493.5	145.451
30.64	800.833	724.167	458.293	178.854
30.66	778.333	797.5	514.683	166.736
30.68	775	725	538.745	195.177
30.7	775	744.167	476.613	203.105
30.72	745.833	750	526.754	174.28
30.74	801.667	685	523.633	105.045
30.76	785	754.167	516.152	171.184
30.78	778.333	736.667	509.864	130.885
30.8	765	707.5	536.728	171.397
30.82	785	720.833	515.255	171.093
30.84	756.667	741.667	470.577	194.327
30.86	772.5	750.833	483.894	155.178
30.88	779.167	752.5	497.646	151.152
30.9	738.333	775	523.25	122.962
30.92	758.333	701.667	506.389	138.545
30.94	751.667	739.167	485.053	95.2308
30.96	728.333	744.167	527.128	139.141
30.98	746.667	758.333	507.916	135.372
31	747.5	736.667	444.73	177.236
31.02	809.167	745	495.201	147.811
31.04	740.833	755.833	472.253	136.725
31.06	776.667	723.333	525.171	206.434
31.08	735.833	718.333	482.859	206.748
31.1	771.667	745	463.749	158.311
31.12	779.167	736.667	434.231	186.83
31.14	796.667	752.5	491.751	159.836
31.16	767.5	725.833	495.066	186.978
31.18	758.333	703.333	499.502	146.271
31.2	784.167	744.167	505.499	208.154
31.22	729.167	719.167	492.013	179.071
31.24	729.167	707.5	513.022	151.649
31.26	732.5	697.5	500.782	141.411
31.28	709.167	729.167	500.737	142.19
31.3	740.833	773.333	535.707	167.641
31.32	780	760.833	472.797	140.139
31.34	743.333	720.833	488.785	135.773
31.36	755.833	751.667	519.55	102.748
31.38	687.5	718.333	525.299	86.492
31.4	780	700	512.604	126.833
31.42	736.667	699.167	511.627	172.378
31.44	718.333	721.667	441.602	146.082
31.46	697.5	714.167	457.93	139.081
31.48	775	736.667	570.089	143.871
31.5	765	773.333	518.976	186.175
31.52	768.333	746.667	525.475	117.961
31.54	760	719.167	566.611	139.699
31.56	753.333	729.167	468.923	133.041
31.58	700.833	711.667	500.297	131.658
31.6	745	726.667	464.401	194.928
31.62	770	673.333	492.28	205.693
31.64	737.5	681.667	540.187	153.449
31.66	759.167	725	478.894	167.059
31.68	770.833	718.333	430.228	103.4
31.7	721.667	677.5	486.013	131.591
31.72	704.167	694.167	471.83	150.723
31.74	758.333	707.5	464.289	117.421
31.76	725.833	710	478.644	200.454
31.78	710	733.333	518.273	149.154
31.8	768.333	747.5	466.142	146.479
31.82	731.667	709.167	447.018	104.174
31.84	740.833	719.167	515.535	158.183
31.86	776.667	746.667	489.468	134.143
31.88	761.667	690	488.932	139.665
31.9	742.5	700.833	434.688	142.367
31.92	693.333	721.667	443.354	158.672
31.94	740	700	494.206	101.111
31.96	765	691.667	480.834	127.914
31.98	714.167	705	410.352	185.904
32	700.833	718.333	461.546	133.113
32.02	701.667	720.833	532.652	181.39
32.04	690.833	724.167	461.09	144.142
32.06	730	700	533.668	158.35
32.08	737.5	687.5	434.719	164.431
32.1	735	702.5	447.134	156.349
32.12	735.833	714.167	523.596	162.473
32.14	746.667	695.833	552.056	155.167
32.16	719.167	674.167	521.472	164.986
32.18	733.333	686.667	427.582	142.045
32.2	720.833	696.667	424.965	165.119
32.22	727.5	725	435.006	140.791
32.24	752.5	725.833	484.66	150.7
32.26	748.333	727.5	486.791	163.73
32.28	740	691.667	493.973	149.688
32.3	692.5	730.833	424.743	151.311
32.32	713.333	668.333	484.079	161.451
32.34	698.333	712.5	474.667	136.597
32.36	694.167	695	437.803	173.448
32.38	708.333	689.167	413.456	132.059
32.4	731.667	670.833	434.248	157.783
32.42	689.167	712.5	441.651	130.01
32.44	678.333	689.167	496.737	163.605
32.46	722.5	633.333	464.691	181.933
32.48	772.5	680.833	458.214	172.007
32.5	712.5	706.667	474.013	114.041
32.52	704.167	684.167	489.002	209.129
32.54	732.5	634.167	529.581	146.972
32.56	733.333	681.667	481.443	132.762
32.58	700.833	670	409.243	130.528
32.6	740	641.667	528.277	113.169
32.62	724.167	684.167	531.886	200.372
32.64	695	715	492.758	138.027
32.66	726.667	660	412.752	168.859
32.68	737.5	671.667	511.048	125.042
32.7	716.667	713.333	452.01	132.028
32.72	743.333	673.333	445.536	130.583
32.74	690	740.833	464.506	148.452
32.76	719.167	741.667	496.269	190.95
32.78	756.667	737.5	496.57	130.565
32.8	757.5	719.167	486.969	114.756
32.82	757.5	700.833	481.95	130.576
32.84	713.333	680	541.653	104.304
32.86	742.5	688.333	485.779	101.438
32.88	710.833	710	471.071	143.21
32.9	730.833	709.167	456.933	134.715
32.92	730.833	688.333	514.332	122.484
32.94	740	694.167	494.967	157.508
32.96	684.167	705.833	527.759	155.196
32.98	713.333	673.333	477.572	139.045
33	754.167	700	495.073	149.047
33.02	717.5	649.167	485.271	154.511
33.04	735.833	683.333	520.544	142.348
33.06	690.833	696.667	499.225	171.186
33.08	704.167	695	505.546	181.304
33.1	715	695	458.083	135.871
33.12	671.667	693.333	440.983	135.836
33.14	723.333	677.5	477.26	144.042
33.16	732.5	701.667	443.936	141.562
33.18	754.167	665.833	475.098	114.575
33.2	753.333	675.833	466.691	159.789
33.22	755.833	685	435.06	156.526
33.24	719.167	639.167	455.757	133.677
33.26	740	701.667	448.392	177.547
33.28	787.5	678.333	462.349	187.604
33.3	708.333	710.833	453.811	144.079
33.32	729.167	688.333	475.779	125.847
33.34	711.667	668.333	459.832	169.377
33.36	740	667.5	422.424	205.204
33.38	729.167	729.167	442.439	162.592
33.4	770.833	665	479.699	149.143
33.42	708.333	688.333	482.698	180.89
33.44	720.833	669.167	458.417	140.681
33.46	720	668.333	465.124	164.715
33.48	715.833	685	472.717	134.285
33.5	710	653.333	454.041	137.129
33.52	674.167	666.667	526.146	179.553
33.54	710	659.167	483.672	135.488
33.56	729.167	676.667	517.186	159.221
33.58	729.167	669.167	470.069	161.405
33.6	758.333	697.5	528.108	163.847
33.62	690	665.833	446.851	159.194
33.64	721.667	652.5	449.439	145.66
33.66	710.833	689.167	517.35	161.324
33.68	726.667	705.833	557.916	122.079
33.7	714.167	691.667	479.985	106.154
33.72	714.167	698.333	502.222	151.009
33.74	752.5	680	480.014	147.881
33.76	693.333	710.833	583.066	154.069
33.78	709.167	703.333	509.865	177.387
33.8	714.167	699.167	491.569	126.914
33.82	724.167	670	523.339	103.78
33.84	699.167	669.167	476.764	184.101
33.86	680	689.167	504.764	98.7664
33.88	723.333	712.5	441.101	202.189
33.9	715	659.167	522.988	150.312
33.92	709.167	685	470.181	131.442
33.94	725	637.5	488.853	145.155
33.96	694.167	667.5	492.082	121.487
33.98	698.333	650	498.5	110.031
34	700	680	511.167	169.04
34.02	740	650.833	483.058	165.543
34.04	718.333	657.5	556.721	170.056
34.06	723.333	645.833	491.857	127.595
34.08	736.667	669.167	484.624	164.177
34.1	711.667	681.667	524.965	132.954
34.12	681.667	688.333	571.562	174.515
34.14	656.667	664.167	536.375	149.767
34.16	659.167	623.333	524.288	159.781
34.18	738.333	652.5	514.554	113.11
34.2	734.167	660	546.198	140.981
34.22	708.333	632.5	501.391	147.536
34.24	754.167	666.667	504.401	162.42
34.26	716.667	671.667	463.315	139.483
34.28	692.5	640	424.935	156.876
34.3	730	630	441.527	136.011
34.32	723.333	665	519.673	116.348
34.34	678.333	643.333	470.766	159.488
34.36	696.667	633.333	442.611	163.771
34.38	727.5	627.5	504.633	109.415
34.4	718.333	672.5	515.038	129.355
34.42	658.333	671.667	514.272	196.668
34.44	656.667	659.167	433.34	188.482
34.46	690	665.833	501.087	178.875
34.48	729.167	629.167	491.068	176.932
34.5	721.667	680	387.79	180.056
34.52	680	635.833	416.75	145.728
34.54	722.5	637.5	483.188	120.231
34.56	683.333	660.833	494.105	152.787
34.58	653.333	644.167	438.225	160.102
34.6	673.333	650	473.093	134.984
34.62	686.667	634.167	436.735	142.007
34.64	655	619.167	486.307	156.358
34.66	660.833	655.833	486.105	148.51
34.68	705.833	637.5	471.105	145.2
34.7	696.667	634.167	489.196	200.854
34.72	700.833	680	414.123	126.899
34.74	668.333	612.5	438.481	145.869
34.76	676.667	665	404.144	147.239
34.78	654.167	646.667	390.734	154.795
34.8	672.5	638.333	443.404	132.819
34.82	670	607.5	478.148	127.418
34.84	628.333	605	454.409	114.723
34.86	663.333	656.667	462.055	152.827
34.88	670	639.167	437.071	150.61
34.9	688.333	636.667	352.248	114.141
34.92	680.833	627.5	421.464	133.983
34.94	626.667	639.167	435.268	149.911
34.96	631.667	624.167	378.683	145.134
34.98	689.167	629.167	477.12	170.622
35	615.833	639.167	443.082	231.886
35.02	652.5	660.833	442.893	120.396
35.04	677.5	638.333	387.738	131.576
35.06	640.833	635	415.726	141.072
35.08	669.167	624.167	409.637	144.851
35.1	642.5	613.333	520.24	129.784
35.12	674.167	595.833	479.582	105.375
35.14	654.167	643.333	443.252	123.836
35.16	676.667	621.667	414.415	104.431
35.18	678.333	638.333	441.546	190.169
35.2	624.167	616.667	465.742	136.51
35.22	657.5	620.833	416.625	170.008
35.24	639.167	614.167	449.795	163.614
35.26	647.5	670	448.551	121.703
35.28	658.333	666.667	430.056	151.56
35.3	675	597.5	439.903	154.224
35.32	652.5	656.667	454.715	227.92
35.34	657.5	627.5	408.395	189.741
35.36	674.167	644.167	421.377	143.405
35.38	672.5	627.5	452.607	165.184
35.4	650	612.5	420.241	110.032
35.42	646.667	645.833	401.782	125.911
35.44	666.667	612.5	474.445	126.42
35.46	654.167	572.5	392.766	185.658
35.48	671.667	599.167	500.927	119.228
35.5	717.5	615	428.982	126.967
35.52	701.667	637.5	410.446	167.342
35.54	678.333	659.167	415.55	145.933
35.56	652.5	610.833	434.791	125.855
35.58	652.5	626.667	433.694	169.899
35.6	709.167	605.833	394.536	144.995
35.62	680	601.667	423.808	212.667
35.64	669.167	621.667	427.545	203.936
35.66	622.5	661.667	400.623	166.609
35.68	688.333	600.833	431.6	126.171
35.7	662.5	660.833	357.467	144.769
35.72	664.167	600	457.261	98.6046
35.74	677.5	637.5	422.393	172.938
35.76	664.167	581.667	432.242	113.698
35.78	603.333	623.333	411.513	140.416
35.8	635	646.667	480.728	184.96
35.82	640	625.833	421.769	193.011
35.84	673.333	630	408.629	116.571
35.86	634.167	602.5	489.516	151.724
35.88	631.667	621.667	437.978	148.371
35.9	675	640	443.456	148.301
35.92	635	645.833	436.613	202.789
35.94	684.167	615	492.646	157.114
35.96	731.667	646.667	476.195	167.544
35.98	676.667	653.333	520.243	160.54
36	707.5	617.5	476.605	167.453
36.02	675.833	618.333	429.178	172.175
36.04	652.5	590.833	439.141	194.72
36.06	670.833	628.333	482.189	170.765
36.08	661.667	629.167	452.519	191.819
36.1	625.833	645	363.04	204.273
36.12	659.167	635.833	494.171	284.892
36.14	630.833	616.667	410.29	268.88
36.16	660	665	469.272	255.389
36.18	689.167	595.833	443.534	277.033
36.2	670.833	640	414.539	339.971
36.22	661.667	640.833	412.24	331.336
36.24	660.833	622.5	442.631	323.946
36.26	660.833	619.167	448.358	353.789
36.28	655	617.5	442.697	319.315
36.3	665.833	599.167	462.225	319.956
36.32	652.5	642.5	483.852	287.889
36.34	630	604.167	473.73	281.595
36.36	682.5	606.667	465.814	380.394
36.38	689.167	607.5	495.2	344.345
36.4	667.5	627.5	442.566	347.192
36.42	653.333	592.5	432.808	289.328
36.44	655.833	598.333	505.596	266.336
36.46	697.5	591.667	425.138	209.846
36.48	695	610	439.164	292.483
36.5	678.333	605.833	430.381	240.404
36.52	698.333	629.167	434.433	217.473
36.54	691.667	610	473.788	232.653
36.56	647.5	662.5	401.132	223.843
36.58	681.667	591.667	474.588	211.771
36.6	657.5	626.667	494.265	190.66
36.62	668.333	595	449.524	202.892
36.64	672.5	623.333	426.991	230.739
36.66	700	627.5	474.272	163.935
36.68	670.833	635.833	437.306	206.27
36.7	701.667	613.333	434.808	229.16
36.72	690	635	574.191	270.901
36.74	655	592.5	495.984	151.068
36.76	733.333	608.333	430.47	234.41
36.78	665	658.333	532.454	175.055
36.8	655.833	624.167	495.417	195.594
36.82	693.333	655.833	460.676	198.948
36.84	648.333	651.667	473.395	213.841
36.86	700.833	672.5	498.68	198.592
36.88	721.667	640	471.363	229.811
36.9	715	660	451.747	198.482
36.92	686.667	680.833	488.265	240.32
36.94	709.167	687.5	461.325	196.251
36.96	721.667	633.333	492.762	244
36.98	759.167	637.5	507.437	197.672
37	730	655.833	545.481	205.306
37.02	727.5	600	471.499	252.877
37.04	715	616.667	504.62	246.613
37.06	745	600.833	460.768	299.006
37.08	756.667	648.333	501.14	280.458
37.1	777.5	674.167	479.63	225.596
37.12	752.5	692.5	528.608	263.272
37.14	779.167	671.667	440.175	275.292
37.16	740.833	679.167	482.867	349.311
37.18	776.667	655	589.918	219.026
37.2	765.833	655.833	491.259	277.076
37.22	785.833	674.167	484.885	260.869
37.24	768.333	685.833	542.837	284.504
37.26	748.333	714.167	524.776	319.079
37.28	770.833	680.833	516.111	219.728
37.3	789.167	686.667	592.074	355.691
37.32	784.167	682.5	469.142	298.194
37.34	754.167	700	572.128	222.474
37.36	745.833	666.667	512.018	282.473
37.38	814.167	698.333	570.025	280.688
37.4	792.5	695	569.852	237.888
37.42	821.667	657.5	552.517	255.784
37.44	799.167	711.667	615.413	259.503
37.46	804.167	706.667	511.505	254.258
37.48	780	710.833	435.589	266.33
37.5	812.5	720	465.92	282.277
37.52	843.333	718.333	489.163	198.975
37.54	848.333	703.333	544.28	242.441
37.56	827.5	786.667	560.457	249.86
37.58	825.833	753.333	595.523	311.874
37.6	879.167	731.667	566.22	242.536
37.62	828.333	704.167	597.666	277.089
37.64	885	740.833	580.325	302.067
37.66	843.333	754.167	561.614	235.886
37.68	900	744.167	590.219	247.545
37.7	889.167	749.167	614.428	286.201
37.72	935	780	718.646	314.533
37.74	897.5	764.167	611.538	332.585
37.76	911.667	786.667	556.775	351.248
37.78	905	804.167	617.952	433.29
37.8	930.833	785	662.102	405.777
37.82	882.5	793.333	712.333	410.609
37.84	947.5	784.167	597.576	504.788
37.86	944.167	817.5	614.795	509.594
37.88	1002.5	782.5	671.76	460.883
37.9	951.667	803.333	580.239	531.188
37.92	960	795.833	672.486	595.223
37.94	1048.33	797.5	709.278	616.696
37.96	1040.83	846.667	705.586	665.545
37.98	970	822.5	745.089	668.704
38	999.167	830	700.213	635.424
38.02	1020.83	826.667	724.8	604.839
38.04	1061.67	795	704.117	685.169
38.06	1034.17	912.5	742.795	627.691
38.08	1032.5	908.333	730.436	593.886
38.1	1037.5	911.667	747.754	689.71
38.12	1120.83	885	746.7	615.929
38.14	1110	920	734.333	697.287
38.16	1151.67	951.667	765.814	539.685
38.18	1133.33	930.833	746.876	580.885
38.2	1090.83	964.167	847.275	498.629
38.22	1165	945.833	838.748	529.029
38.24	1207.5	915	742.993	524.06
38.26	1135.83	987.5	842.098	419.823
38.28	1196.67	1038.33	852.59	388.795
38.3	1220	961.667	927.738	394.917
38.32	1238.33	1095	898.086	365.034
38.34	1215.83	1032.5	914.464	464.209
38.36	1250.83	1030.83	889.385	371.651
38.38	1271.67	1020	839.401	417.54
38.4	1350	1060	955.163	340.287
38.42	1345	1119.17	982.376	260.896
38.44	1310.83	1085.83	890.5	228.996
38.46	1288.33	1095	932.463	359.484
38.48	1409.17	1135	988.188	305.3
38.5	1388.33	1165.83	1067.24	319.804
38.52	1310.83	1188.33	872.966	336.005
38.54	1399.17	1196.67	996.201	287.449
38.56	1423.33	1225	1046.51	300.62
38.58	1378.33	1227.5	979.312	334.221
38.6	1455	1251.67	984.882	278.334
38.62	1441.67	1240	968.765	313.113
38.64	1432.5	1207.5	996.026	325.866
38.66	1435.83	1320	1033.55	417.217
38.68	1514.17	1397.5	1099.69	404.399
38.7	1503.33	1414.17	1074.93	368.338
38.72	1538.33	1362.5	993.127	374.961
38.74	1539.17	1384.17	1080.48	357.797
38.76	1615.83	1368.33	1187.18	321.112
38.78	1613.33	1450	1124.4	373.356
38.8	1539.17	1491.67	1089.99	436.967
38.82	1614.17	1515	1083.17	456.475
38.84	1608.33	1554.17	1224.7	388.482
38.86	1662.5	1510.83	1258.47	351.443
38.88	1660	1565	1138.74	376.603
38.9	1677.5	1572.5	1198.97	361.864
38.92	1661.67	1635	1227.66	284.656
38.94	1736.67	1650.83	1340.28	298.024
38.96	1684.17	1673.33	1264.89	298.131
38.98	1695.83	1744.17	1269.49	273.327
39	1740.83	1649.17	1214.34	284.349
39.02	1761.67	1795	1205.31	345.062
39.04	1780	1744.17	1322.78	283.483
39.06	1767.5	1812.5	1310.63	281.609
39.08	1819.17	1838.33	1244.34	289.635
39.1	1798.33	1835.83	1213.85	277.728
39.12	1842.5	1854.17	1333.57	226.629
39.14	1830	1864.17	1458.33	330.373
39.16	1858.33	1930.83	1338.88	294.011
39.18	1904.17	1877.5	1304.08	244.39
39.2	1877.5	1970.83	1288.73	231.378
39.22	1859.17	1920.83	1396.66	248.65
39.24	1898.33	1937.5	1306.6	281.833
39.26	1936.67	1944.17	1362.82	281.888
39.28	1947.5	1950.83	1323.99	264.225
39.3	1922.5	1930.83	1393.72	317.629
39.32	1981.67	2015.83	1360.84	246.316
39.34	1925.83	2109.17	1352.22	321.301
39.36	2006.67	2098.33	1467.82	360.081
39.38	1959.17	1987.5	1386.8	301.617
39.4	2001.67	2130.83	1394.53	281.575
39.42	1863.33	2102.5	1391.63	270.582
39.44	1940.83	2111.67	1428.63	351.066
39.46	2008.33	2071.67	1403.18	328.285
39.48	1912.5	2033.33	1387.8	255.164
39.5	1930.83	2086.67	1460.73	297.42
39.52	1965.83	2130	1354.36	280.623
39.54	1958.33	2061.67	1545.45	302.2
39.56	1888.33	2193.33	1375.77	288.291
39.58	1919.17	2108.33	1356.68	318.317
39.6	1900.83	2101.67	1364.27	275.437
39.62	1920.83	2120.83	1414.77	268.992
39.64	1888.33	2073.33	1296.99	248.665
39.66	1934.17	2132.5	1356.21	248.187
39.68	1870.83	2132.5	1405.01	323.591
39.7	1850.83	2089.17	1347.37	256.651
39.72	1847.5	2090	1364.57	339.991
39.74	1830	2147.5	1317.74	329.409
39.76	1824.17	2017.5	1336.35	308.714
39.78	1810	2064.17	1257.85	269.963
39.8	1811.67	2126.67	1241.86	290.922
39.82	1845	2020	1256.81	239.093
39.84	1808.33	1980	1219.16	317.8
39.86	1771.67	1955	1328.2	313.251
39.88	1845.83	2024.17	1318.35	298.161
39.9	1895	1986.67	1294.24	326.928
39.92	1759.17	2021.67	1389.81	262.907
39.94	1749.17	1933.33	1220.62	378.807
39.96	1779.17	1943.33	1213.84	358.335
39.98	1763.33	1984.17	1192.49	276.599
40	1730	1855	1224.88	289.251
40.02	1681.67	1835.83	1127.15	308.494
40.04	1670	1834.17	1159.24	319.074
40.06	1599.17	1746.67	1238.31	326.171
40.08	1675.83	1792.5	1157.29	328.657
40.1	1664.17	1745	1172.6	321.891
40.12	1600.83	1760.83	1173.11	296.057
40.14	1551.67	1702.5	991.755	281.858
40.16	1582.5	1710	1062.54	319.25
40.18	1555	1678.33	1053.27	296.558
40.2	1505.83	1656.67	1049.73	293.03
40.22	1561.67	1665.83	1009.18	299.261
40.24	1541.67	1559.17	985.591	267.682
40.26	1521.67	1599.17	1015.48	351.092
40.28	1528.33	1524.17	965.322	288.938
40.3	1494.17	1575	963.583	256.354
40.32	1425	1495	960.236	321.001
40.34	1358.33	1466.67	1007.95	257.965
40.36	1389.17	1427.5	992.901	269.568
40.38	1398.33	1445.83	945.094	264.144
40.4	1392.5	1410.83	892.481	297.283
40.42	1386.67	1336.67	898.901	258.883
40.44	1372.5	1387.5	976.913	224.512
40.46	1402.5	1360.83	899.454	204.832
40.48	1326.67	1285	939.477	240.466
40.5	1357.5	1343.33	903.884	194.608
40.52	1325.83	1267.5	829.996	239.188
40.54	1298.33	1212.5	919.111	311.614
40.56	1290	1167.5	968.634	212.755
40.58	1305.83	1234.17	862.719	195.567
40.6	1236.67	1187.5	824.383	219.329
40.62	1249.17	1110	773.005	245.76
40.64	1234.17	1156.67	763.027	186.154
40.66	1219.17	1152.5	778.687	208.048
40.68	1222.5	1073.33	760.535	220.585
40.7	1173.33	1130	804.484	195.675
40.72	1194.17	1110.83	759.223	219.197
40.74	1174.17	1131.67	693.016	202.772
40.76	1195	1052.5	734.25	179.89
40.78	1126.67	1027.5	719.88	171.945
40.8	1106.67	1045	748.344	201.729
40.82	1067.5	979.167	697.335	161.544
40.84	1056.67	975.833	695.373	175.222
40.86	1066.67	1045	705.639	123.653
40.88	1118.33	1002.5	735.223	152.113
40.9	1055.83	986.667	713.986	124.047
40.92	1074.17	929.167	688.715	200.209
40.94	1066.67	933.333	727.837	158.715
40.96	1090.83	954.167	661.277	189.058
40.98	985	906.667	653.638	158.178
41	975	937.5	703.326	174.689
41.02	1037.5	916.667	595.473	152.099
41.04	987.5	910.833	641.577	207.719
41.06	1057.5	905.833	601.155	210.439
41.08	943.333	925.833	614.179	221.181
41.1	965.833	889.167	657.252	200.891
41.12	985	880	617.868	159.782
41.14	960	888.333	621.121	172.649
41.16	921.667	850	645.699	190.869
41.18	981.667	803.333	581.229	188.583
41.2	905.833	855.833	612.162	183.149
41.22	914.167	910	573.676	173.686
41.24	920.833	836.667	654.42	183.704
41.26	952.5	835	579.372	210.875
41.28	960.833	820.833	604.816	184.624
41.3	894.167	835	596.158	196.685
41.32	876.667	790.833	490.636	211.097
41.34	942.5	804.167	559.015	225.583
41.36	845	789.167	593.658	250.309
41.38	925.833	782.5	584.136	224.709
41.4	824.167	800.833	618.849	198.734
41.42	887.5	807.5	605.372	268.23
41.44	856.667	794.167	626.974	289.363
41.46	875	742.5	582.902	240.08
41.48	913.333	797.5	571.056	271.113
41.5	881.667	757.5	554.819	242.115
41.52	865.833	752.5	541.628	195.426
41.54	875	759.167	525.007	222.881
41.56	858.333	772.5	551.588	266.204
41.58	796.667	781.667	569.697	246.442
41.6	809.167	716.667	540.2	200.522
41.62	861.667	718.333	582.34	184.561
41.64	858.333	725.833	612.531	175.619
41.66	824.167	723.333	558.794	157.864
41.68	829.167	705.833	567.364	152.032
41.7	826.667	745	609.664	137.784
41.72	796.667	709.167	463.997	125.954
41.74	822.5	720	485.821	179.199
41.76	833.333	728.333	535.651	164.664
41.78	795.833	680.833	496.025	126.205
41.8	800	720.833	514.476	111.184
41.82	814.167	690.833	524.87	108.006
41.84	789.167	692.5	561.052	110.809
41.86	784.167	715	566.693	165.662
41.88	808.333	713.333	568.421	146.175
41.9	737.5	693.333	548.499	135.228
41.92	779.167	695	568.592	147.011
41.94	793.333	693.333	498.162	113.042
41.96	779.167	688.333	522.212	153.41
41.98	768.333	695	524.783	163.019
42	740.833	677.5	510.825	95.6728
42.02	752.5	678.333	542.153	120.941
42.04	785.833	679.167	542.687	147.382
42.06	755.833	686.667	531.784	96.7312
42.08	810	703.333	537.612	102.373
42.1	748.333	646.667	522.24	146.066
42.12	791.667	710	475.343	145.931
42.14	749.167	722.5	516.309	116.603
42.16	777.5	692.5	561.057	160.934
42.18	841.667	631.667	587.432	143.247
42.2	734.167	715	481.521	126.792
42.22	705	667.5	567.542	102.88
42.24	725	685	545.045	173.802
42.26	751.667	655	468.129	128.714
42.28	708.333	663.333	545.113	82.9912
42.3	745.833	676.667	577.001	120.217
42.32	713.333	665	502.089	141.425
42.34	737.5	697.5	557.079	172.277
42.36	720	650	535.344	173.191
42.38	762.5	673.333	584.193	136.084
42.4	737.5	648.333	506.67	160.441
42.42	749.167	665.833	601.466	147.285
42.44	745.833	677.5	506.292	115.402
42.46	731.667	642.5	607.472	129.074
42.48	710.833	670.833	494.7	141.189
42.5	736.667	631.667	533.311	115.004
42.52	705.833	636.667	573.906	118.15
42.54	717.5	655.833	482.33	149.595
42.56	720	636.667	570.647	130.37
42.58	715.833	630.833	529.617	160.224
42.6	747.5	633.333	453.576	121.718
42.62	730	632.5	504.875	134.501
42.64	747.5	644.167	546.241	119.081
42.66	735	657.5	553.35	151.102
42.68	712.5	645	528.634	105.158
42.7	740.833	658.333	538.289	110.123
42.72	685.833	626.667	484.497	105.114
42.74	743.333	635.833	464.776	166.885
42.76	716.667	657.5	472.865	178.414
42.78	725	640	519.385	133.844
42.8	713.333	632.5	494.164	144.475
42.82	685	653.333	485.582	194.289
42.84	705.833	662.5	450.583	161.307
42.86	708.333	630.833	554.469	136.522
42.88	713.333	630	533.595	152.146
42.9	728.333	633.333	458.137	142.699
42.92	709.167	638.333	413.239	115.752
42.94	708.333	632.5	447.403	134.839
42.96	702.5	590	469.564	127.914
42.98	749.167	627.5	410.277	179.693
43	693.333	670.833	534.538	121.951
43.02	675	655	476.441	134.534
43.04	707.5	620.833	442.32	160.354
43.06	726.667	688.333	470.427	145.116
43.08	737.5	581.667	418.958	143.751
43.1	676.667	639.167	550.397	143.273
43.12	709.167	607.5	472.356	201.841
43.14	744.167	627.5	408.744	71.6236
43.16	702.5	660	419.606	122.804
43.18	721.667	646.667	466.515	103.931
43.2	754.167	634.167	465.227	128.705
43.22	725	615	440.336	104.297
43.24	760.833	631.667	488.925	85.065
43.26	732.5	652.5	488.465	139
43.28	744.167	629.167	472.392	161.23
43.3	739.167	620.833	508.556	162.087
43.32	695	650	472.875	128.877
43.34	739.167	640	449.073	121.132
43.36	787.5	645.833	520.496	111.742
43.38	725	690.833	480.093	105.518
43.4	713.333	633.333	483.275	120.168
43.42	702.5	640	493.699	146.941
43.44	735	645.833	424.744	134.318
43.46	718.333	675	481.441	86.1054
43.48	702.5	635	457.322	165.19
43.5	698.333	617.5	478.206	130.689
43.52	698.333	645.833	483.542	160.896
43.54	707.5	672.5	455.829	148.579
43.56	710.833	665.833	446.101	116.197
43.58	700	616.667	460.842	95.4178
43.6	690.833	647.5	496.116	109.752
43.62	715.833	655.833	458.884	116.446
43.64	729.167	650.833	436.102	130.167
43.66	712.5	622.5	453.111	115.262
43.68	729.167	635.833	428.145	164.272
43.7	719.167	675.833	444.663	114.628
43.72	740	668.333	437.939	153.808
43.74	743.333	647.5	476.525	121.682
43.76	701.667	677.5	467.541	116.382
43.78	747.5	660.833	447.469	102.856
43.8	700.833	663.333	444.968	137.507
43.82	710.833	705.833	520.903	124.958
43.84	730	676.667	516.984	118.576
43.86	744.167	638.333	470.425	141.503
43.88	745	669.167	459.411	129.703
43.9	737.5	657.5	440.097	134.876
43.92	768.333	693.333	452.103	139.856
43.94	711.667	610.833	499.484	130.734
43.96	738.333	653.333	450.949	111.212
43.98	747.5	663.333	434.177	161.275
44	700	657.5	481.952	155.437
44.02	714.167	665	441.33	115.941
44.04	716.667	640.833	399.137	163.116
44.06	767.5	685.833	483.965	142.073
44.08	797.5	678.333	493.595	151.301
44.1	735	661.667	491.225	159.036
44.12	747.5	630	486.35	155.972
44.14	776.667	664.167	492.656	153.076
44.16	750	646.667	426.947	170.487
44.18	705.833	684.167	468.7	92.2792
44.2	740	655	495.978	107.176
44.22	750	700	513.648	156.303
44.24	760	675.833	490.027	166.616
44.26	745	661.667	522.739	162.285
44.28	770.833	688.333	498.224	149.779
44.3	730.833	687.5	495.263	161.574
44.32	805	705	475.42	182.608
44.34	721.667	684.167	482.269	159.43
44.36	716.667	715	503.64	123.986
44.38	723.333	644.167	431.095	150.629
44.4	747.5	665.833	483.871	109.823
44.42	698.333	728.333	506.596	140.467
44.44	734.167	682.5	493.643	154.153
44.46	798.333	699.167	464.125	137.665
44.48	756.667	677.5	447.878	128.455
44.5	796.667	730	548.65	94.656
44.52	808.333	710	483.654	146.359
44.54	791.667	686.667	435.331	147.283
44.56	804.167	733.333	461.505	164.18
44.58	796.667	720.833	525.597	148.901
44.6	766.667	690	492.501	155.726
44.62	808.333	719.167	497.449	152.51
44.64	807.5	727.5	508.869	120.301
44.66	787.5	723.333	554.573	132.514
44.68	810.833	737.5	481.718	124.138
44.7	776.667	742.5	490.209	115.928
44.72	747.5	779.167	548.883	118.972
44.74	770.833	723.333	533.786	150.32
44.76	793.333	740.833	475.489	154.496
44.78	795.833	760.833	444.901	170.361
44.8	813.333	755	467.676	127.372
44.82	827.5	747.5	478.482	158.149
44.84	782.5	728.333	489.478	154.72
44.86	791.667	791.667	568.795	131.742
44.88	823.333	773.333	479.071	95.9626
44.9	820	745	538.601	144.159
44.92	767.5	748.333	533.033	104.671
44.94	828.333	739.167	578.057	145.363
44.96	760.833	795.833	576.483	115.033
44.98	839.167	748.333	564.006	142.435
45	770.833	760.833	555.714	159.879
45.02	866.667	780	572.473	103.64
45.04	836.667	798.333	538.382	86.7988
45.06	821.667	800	503.318	142.23
45.08	814.167	780.833	543.932	103.286
45.1	775	785	544.749	121.785
45.12	801.667	796.667	508.002	129.847
45.14	825	851.667	509.005	83.142
45.16	857.5	817.5	482.87	90.5146
45.18	833.333	841.667	503.222	199.299
45.2	868.333	767.5	515.357	128.805
45.22	869.167	811.667	515.88	129.713
45.24	805.833	776.667	520.518	125.844
45.26	855	804.167	529.332	153.14
45.28	848.333	847.5	616.069	90.9968
45.3	828.333	843.333	576.688	124.469
45.32	855	860.833	596.514	151.851
45.34	823.333	836.667	549.858	151.9
45.36	870.833	850.833	491.558	141.673
45.38	865	890.833	512.701	165.696
45.4	841.667	900	550.487	127.808
45.42	864.167	883.333	570.187	138.165
45.44	856.667	868.333	550.517	147.841
45.46	892.5	865	531.081	132.172
45.48	853.333	830.833	463.737	156.399
45.5	849.167	875	505.03	142.483
45.52	855.833	878.333	544.444	155.753
45.54	866.667	863.333	541.348	111.093
45.56	881.667	830	563.232	151.51
45.58	917.5	860.833	568.392	121.309
45.6	822.5	881.667	534.361	102.308
45.62	880.833	870.833	520.415	99.7892
45.64	823.333	868.333	523.142	169.604
45.66	880.833	865.833	564.169	152.904
45.68	844.167	879.167	607.801	174.178
45.7	925.833	875.833	564.908	173.265
45.72	872.5	882.5	533.637	156.215
45.74	846.667	856.667	508.877	112.794
45.76	830.833	912.5	515.344	158.106
45.78	853.333	840	523.809	151.395
45.8	840.833	835.833	584.006	152.663
45.82	895	848.333	549.88	186.762
45.84	881.667	912.5	555.198	151.367
45.86	812.5	906.667	526.888	144.448
45.88	900.833	851.667	553.383	149.403
45.9	830.833	839.167	533.873	152.007
45.92	830	862.5	607.147	140.643
45.94	844.167	868.333	542.087	138.077
45.96	851.667	859.167	516.656	139.002
45.98	859.167	830	515.938	159.018
46	819.167	874.167	507.241	140.717
46.02	820	869.167	587.311	148.597
46.04	804.167	849.167	541.428	166.397
46.06	811.667	870	599.745	161.866
46.08	880.833	795	544.761	182.907
46.1	815	905	591.76	162.809
46.12	815	887.5	509.736	141.902
46.14	846.667	830.833	523.841	176.771
46.16	818.333	815.833	489.045	122.449
46.18	775.833	917.5	501.972	155.82
46.2	780.833	834.167	567.549	201.291
46.22	810.833	850.833	585.686	153.061
46.24	797.5	874.167	497.151	183.249
46.26	810.833	845	544.944	180.326
46.28	808.333	859.167	531.94	185.498
46.3	739.167	834.167	556.263	163.451
46.32	814.167	782.5	521.731	213.1
46.34	772.5	855	490.7	101.878
46.36	751.667	855	498.349	154.513
46.38	762.5	823.333	575.861	168.863
46.4	790.833	826.667	530.55	126.312
46.42	781.667	815	472.816	151.312
46.44	743.333	794.167	494.877	165.664
46.46	801.667	817.5	551.872	160.054
46.48	744.167	766.667	599.246	192.547
46.5	719.167	796.667	524.469	152.876
46.52	722.5	830.833	463.49	173.411
46.54	733.333	845.833	499.256	175.717
46.56	789.167	789.167	506.79	150.319
46.58	777.5	796.667	490.168	176.774
46.6	721.667	740	484.661	202.872
46.62	715	783.333	457.569	176.076
46.64	691.667	790	524.703	171.36
46.66	690	804.167	438.495	130.547
46.68	695.833	759.167	507.918	141.706
46.7	717.5	740.833	450.547	142.37
46.72	728.333	740	471.584	164.084
46.74	645.833	715.833	438.951	172.735
46.76	687.5	737.5	454.594	188.822
46.78	713.333	738.333	431.606	149.696
46.8	669.167	709.167	402.65	182.728
46.82	703.333	700.833	490.079	109.133
46.84	680.833	703.333	441.891	142.115
46.86	615	690.833	394.349	155.874
46.88	641.667	725.833	448.225	200.898
46.9	650	664.167	405.483	166.63
46.92	635	666.667	435.879	174.099
46.94	628.333	701.667	481.353	139.637
46.96	639.167	660	393.546	162.805
46.98	648.333	648.333	476.795	141.437
47	601.667	670.833	480.633	134.47
47.02	622.5	645.833	463.09	153.404
47.04	635	646.667	410.572	129.485
47.06	607.5	642.5	391.406	181.801
47.08	601.667	608.333	382.475	222.316
47.1	645.833	603.333	392.118	142.168
47.12	600.833	625	383.551	135.803
47.14	654.167	620.833	357.689	183.314
47.16	598.333	615.833	392.901	166.83
47.18	609.167	601.667	406.288	180.153
47.2	628.333	605.833	399.627	148.002
47.22	609.167	640.833	430.514	129.034
47.24	589.167	610	342.267	177.276
47.26	552.5	555.833	378.551	126.994
47.28	594.167	614.167	383.395	169.343
47.3	573.333	595.833	298.302	145.31
47.32	562.5	570.833	385.105	166.68
47.34	575.833	580	365.105	128.416
47.36	575.833	576.667	378.736	149.676
47.38	583.333	551.667	360.47	115.204
47.4	561.667	560.833	410.07	151.723
47.42	595.833	609.167	368.357	156.692
47.44	597.5	515	393.766	138.383
47.46	531.667	568.333	362.553	144.328
47.48	527.5	536.667	368.652	81.7832
47.5	540	595	334.628	149.891
47.52	576.667	558.333	380.514	165.21
47.54	513.333	559.167	357.612	217.912
47.56	532.5	548.333	374.574	208.234
47.58	528.333	504.167	355.072	180.063
47.6	532.5	561.667	332.413	177.664
47.62	548.333	556.667	318.662	160.612
47.64	536.667	558.333	332.893	182.954
47.66	547.5	518.333	325.554	171.924
47.68	549.167	515.833	307.212	165.745
47.7	583.333	515	377.158	211.872
47.72	510	502.5	304.505	234.171
47.74	516.667	515	324.928	150.287
47.76	511.667	490.833	276.291	149.309
47.78	508.333	478.333	315.66	215.366
47.8	504.167	539.167	312.378	200.648
47.82	523.333	532.5	350.041	214.113
47.84	503.333	524.167	338.999	253.339
47.86	496.667	509.167	371.152	262.938
47.88	490	495	336.189	287.4
47.9	517.5	534.167	334.108	297.697
47.92	517.5	510	306.113	332.345
47.94	518.333	469.167	347.071	348.642
47.96	521.667	525.833	274.14	332.766
47.98	525	484.167	352.665	318.32
48	507.5	485	294.545	460.367
48.02	502.5	500	291.284	514.168
48.04	490.833	500	344.873	466.603
48.06	470.833	514.167	227.856	488.651
48.08	517.5	484.167	318.097	495.363
48.1	488.333	476.667	332.739	592.137
48.12	518.333	460	303.5	663.489
48.14	475.833	475.833	319.568	718.028
48.16	473.333	470	316.691	710.858
48.18	486.667	480.833	307.878	695.135
48.2	475	480.833	313.19	781.918
48.22	486.667	490.833	328.229	754.994
48.24	490	464.167	336.559	796.02
48.26	493.333	465.833	313.166	733.367
48.28	518.333	490.833	303.187	764.676
48.3	466.667	457.5	303.327	759.235
48.32	477.5	475	310.243	721.472
48.34	453.333	460	297.831	845.907
48.36	469.167	449.167	306.362	747.898
48.38	468.333	465	271.225	687.959
48.4	462.5	433.333	317.731	666.548
48.42	485	464.167	277.54	568.342
48.44	457.5	481.667	270.597	568.776
48.46	506.667	468.333	295.961	537.061
48.48	465	428.333	294.018	441.401
48.5	452.5	456.667	334.878	494.341
48.52	469.167	440.833	312.194	457.997
48.54	471.667	452.5	290.78	393.579
48.56	450.833	439.167	286.242	406.63
48.58	461.667	438.333	334.68	345.507
48.6	488.333	469.167	300.671	316.459
48.62	474.167	471.667	300.768	290.804
48.64	500	450.833	274.638	287.578
48.66	442.5	451.667	321.965	208.495
48.68	462.5	487.5	266.664	205.868
48.7	465	442.5	299.13	186.381
48.72	462.5	439.167	332.215	200.815
48.74	508.333	465.833	352.885	212.843
48.76	480.833	446.667	299.714	182.114
48.78	473.333	419.167	246.591	158.717
48.8	472.5	391.667	286.781	173.168
48.82	438.333	432.5	257.671	160.175
48.84	478.333	430	297.409	211.946
48.86	462.5	480.833	287.453	179.604
48.88	500	441.667	301.199	167.895
48.9	475	426.667	257.85	123.039
48.92	449.167	416.667	293.085	174.706
48.94	455.833	449.167	284.685	121.79
48.96	460	415	270.84	143.064
48.98	457.5	436.667	270.8	102.014
49	465	407.5	258.453	117.635
49.02	465.833	429.167	277.319	162.697
49.04	441.667	417.5	250.278	118.923
49.06	459.167	449.167	257.133	137.904
49.08	430	430	248.096	129.333
49.1	408.333	447.5	291.964	173.009
49.12	440	414.167	283.469	144.421
49.14	449.167	460	235.432	143.929
49.16	435	428.333	255.847	164.207
49.18	493.333	442.5	223.304	106.588
49.2	475	462.5	251.708	125.672
49.22	477.5	430	223.197	148.336
49.24	433.333	417.5	314.949	92.6362
49.26	433.333	417.5	278.216	134.181
49.28	439.167	414.167	260.807	115.512
49.3	443.333	400.833	302.249	118.521
49.32	440	430	259.473	129.739
49.34	465	444.167	242.163	144.101
49.36	410.833	444.167	274.126	101.052
49.38	416.667	417.5	276.4	98.1386
49.4	425	426.667	226.091	99.9914
49.42	411.667	415.833	265.188	105.084
49.44	417.5	412.5	290.67	106.513
49.46	449.167	431.667	163.35	117.178
49.48	450	440.833	259.981	106.032
49.5	427.5	406.667	259.091	107.629
49.52	425.833	435.833	257.224	121.709
49.54	455.833	420.833	244.013	111.69
49.56	472.5	408.333	281.688	146.064
49.58	438.333	415	305.555	93.0578
49.6	420.833	412.5	278.294	114.091
49.62	400	455.833	244.306	89.8326
49.64	401.667	440.833	286.372	94.6972
49.66	445	435	278.161	127.571
49.68	444.167	396.667	246.661	138.734
49.7	400	420	313.584	108
49.72	427.5	458.333	287.045	108.657
49.74	459.167	440	290.408	81.109
49.76	413.333	420	271.851	145.195
49.78	430	402.5	256.965	107.834
49.8	439.167	412.5	237.721	102.476
49.82	440	430.833	231.171	93.4626
49.84	429.167	419.167	280.764	126.261
49.86	445	419.167	271.056	121.403
49.88	441.667	432.5	272.666	146.522
49.9	442.5	445	273.344	96.6836
49.92	434.167	374.167	266.443	123.723
49.94	412.5	422.5	275.458	111.75
49.96	418.333	411.667	252.598	85.9228
49.98	437.5	390.833	264.779	95.6748
50	441.667	415	261.363	117.968
50.02	421.667	401.667	260.515	125.282
50.04	381.667	409.167	264.979	97.303
50.06	441.667	425	270.93	122.189
50.08	458.333	428.333	294.245	112.604
50.1	419.167	415.833	264.783	112.3
50.12	419.167	415.833	252.071	97.0614
50.14	438.333	402.5	303.582	92.6274
50.16	400.833	417.5	254.594	114.343
50.18	450.833	396.667	259.22	122.748
50.2	415.833	429.167	212.705	94.2072
50.22	379.167	392.5	270.472	86.9874
50.24	422.5	396.667	268.74	93.2844
50.26	440.833	373.333	213.106	116.625
50.28	440	449.167	270.799	116.181
50.3	425.833	430.833	328.688	107.396
50.32	442.5	425	277.658	73.4528
50.34	402.5	426.667	301.061	145.693
50.36	439.167	431.667	307.498	179.524
50.38	395.833	418.333	276.573	94.0088
50.4	391.667	402.5	218.357	129.845
50.42	443.333	426.667	244.856	110.376
50.44	420.833	418.333	248.918	105.578
50.46	390.833	429.167	285.849	111.523
50.48	412.5	389.167	244.376	121.799
50.5	425.833	425.833	237.697	95.8846
50.52	419.167	416.667	266.399	112.919
50.54	428.333	385	309.413	120.341
50.56	389.167	410	278.482	110.058
50.58	414.167	388.333	249.814	119.867
50.6	430	405	270.985	148.123
50.62	443.333	434.167	275.774	117.544
50.64	440	440.833	287.462	129.471
50.66	436.667	374.167	289.657	97.452
50.68	405.833	395	301.58	76.7814
50.7	411.667	374.167	254.134	122.054
50.72	375.833	410.833	246.136	113.6
50.74	441.667	404.167	276.958	116.727
50.76	415	419.167	300.575	109.944
50.78	424.167	420	280.138	113.516
50.8	402.5	421.667	286.721	133.882
50.82	394.167	411.667	287.673	77.4372
50.84	404.167	365.833	283.023	96.241
50.86	390	411.667	316.336	118.81
50.88	408.333	410	284.713	94.6026
50.9	425	414.167	279.66	108.672
50.92	409.167	406.667	222.021	144.312
50.94	399.167	413.333	300.161	118.924
50.96	425	401.667	265.604	110.163
50.98	410.833	385.833	216.873	119.405
51	402.5	408.333	334.004	77.461
51.02	396.667	376.667	259.475	87.1756
51.04	431.667	427.5	254.271	98.6876
51.06	375	415.833	249.123	98.949
51.08	381.667	364.167	264.055	93.9272
51.1	380	395	254.901	126.033
51.12	423.333	378.333	253.63	152.672
51.14	425.833	390	252.751	130.097
51.16	379.167	403.333	275.944	94.7756
51.18	398.333	404.167	245.361	145.424
51.2	422.5	411.667	289.477	82.4276
51.22	418.333	373.333	293.475	92.928
51.24	400	373.333	275.435	88.0006
51.26	399.167	382.5	252.722	109.502
51.28	381.667	352.5	287.815	100.274
51.3	405	426.667	254.373	108.239
51.32	397.5	436.667	252.368	85.9242
51.34	387.5	380.833	241.335	111.005
51.36	368.333	379.167	299.703	106.689
51.38	389.167	385	271.423	105.526
51.4	413.333	372.5	274.736	121.894
51.42	391.667	370	254.264	102.871
51.44	398.333	372.5	258.231	83.5736
51.46	389.167	383.333	295.053	99.307
51.48	424.167	375	241.404	105.855
51.5	388.333	377.5	324.557	110.79
51.52	415	378.333	321.873	98.7272
51.54	401.667	401.667	307.334	92.1546
51.56	368.333	381.667	259.128	97.0168
51.58	389.167	395.833	304.42	123.665
51.6	384.167	379.167	277.478	101.691
51.62	407.5	376.667	246.165	82.7132
51.64	396.667	409.167	277.545	79.0516
51.66	394.167	410.833	284.927	105.71
51.68	428.333	390.833	307.16	105.613
51.7	412.5	408.333	322.282	112.792
51.72	365.833	400	309.346	98.708
51.74	387.5	376.667	289.608	103.337
51.76	402.5	415.833	283.117	74.7756
51.78	385.833	373.333	273.973	111.356
51.8	358.333	387.5	238.261	88.6614
51.82	392.5	390	300.634	96.5106
51.84	417.5	402.5	253.025	107.157
51.86	371.667	400	244.521	85.5548
51.88	418.333	372.5	284.404	117.186
51.9	375.833	410.833	339.781	105.6
51.92	390	387.5	293.164	105.214
51.94	370	396.667	266.317	120.653
51.96	415	385.833	275.011	92.1074
51.98	385	369.167	338.429	134.42
52	380	400	261.556	109.918
52.02	393.333	388.333	245.127	99.1782
52.04	400.833	415.833	261.528	154.672
52.06	398.333	368.333	294.918	73.1756
52.08	375	395	260.687	91.832
52.1	376.667	358.333	230.127	113.127
52.12	394.167	377.5	272.014	118.034
52.14	393.333	374.167	245.294	131.218
52.16	376.667	360	247.009	129.977
52.18	400	370.833	294.308	91.974
52.2	390.833	342.5	251.798	97.3636
52.22	380.833	352.5	303.966	82.565
52.24	395	372.5	280.308	126.924
52.26	372.5	408.333	269.292	151.901
52.28	380.833	365	208.387	146.379
52.3	400	366.667	255.953	111.308
52.32	354.167	405	260.347	98.1424
52.34	380.833	406.667	262.227	109.63
52.36	359.167	350	271.493	130.154
52.38	375	370.833	284.572	136.444
52.4	350.833	350.833	249.273	64.6424
52.42	385.833	380.833	302.821	105.43
52.44	365	374.167	251.643	68.605
52.46	345.833	382.5	259.239	95.5238
52.48	371.667	385	268.986	96.0136
52.5	342.5	355.833	279.394	117.237
52.52	388.333	381.667	232.336	156.683
52.54	357.5	380.833	223.089	148.957
52.56	389.167	375.833	289.147	90.4388
52.58	329.167	373.333	253.589	131.643
52.6	370	370.833	246.817	89.609
52.62	378.333	384.167	299.175	93.025
52.64	367.5	350	258.699	101.901
52.66	376.667	356.667	269.844	115.39
52.68	380.833	345.833	206.56	103.17
52.7	360.833	343.333	249.411	113.719
52.72	379.167	345.833	207.017	141.887
52.74	373.333	363.333	262.951	115.669
52.76	375	325.833	221.05	110.126
52.78	337.5	366.667	231.705	91.0662
52.8	332.5	359.167	246.261	115.812
52.82	341.667	360	260.765	119.391
52.84	356.667	351.667	227.474	90.588
52.86	346.667	377.5	246.719	90.8562
52.88	340.833	354.167	209.33	149.186
52.9	353.333	340.833	234.148	81.8666
52.92	383.333	383.333	175.841	110.002
52.94	330	355.833	270.477	122.234
52.96	386.667	353.333	211.109	147.794
52.98	365.833	340.833	196.679	109.271
53	347.5	346.667	210.941	114.15
53.02	355	340.833	264.416	117.731
53.04	363.333	351.667	245.278	94.6022
53.06	362.5	335.833	238.829	131.143
53.08	360.833	333.333	196.307	150.224
53.1	360	334.167	245.519	99.8378
53.12	362.5	348.333	227.204	120.59
53.14	385	370	267.073	89.2814
53.16	375.833	356.667	239.136	132.381
53.18	335	382.5	223.781	131.481
53.2	332.5	345.833	241.246	119.272
53.22	380.833	366.667	235.805	118.712
53.24	349.167	361.667	240.488	146.253
53.26	355	365.833	200.572	101.57
53.28	340	340.833	251.359	164.639
53.3	390.833	332.5	211.958	172.725
53.32	341.667	361.667	224.048	114.277
53.34	361.667	362.5	287.582	87.561
53.36	353.333	336.667	245.067	100.825
53.38	355.833	354.167	210.4	96.5594
53.4	357.5	345.833	172.82	125.595
53.42	355	382.5	244.043	120.416
53.44	360	380	229.894	149.659
53.46	363.333	335	268.088	151.817
53.48	320.833	353.333	293.98	125.907
53.5	315	381.667	232.961	171.446
53.52	345.833	386.667	195.167	137.696
53.54	304.167	346.667	243.083	144.404
53.56	337.5	331.667	215.373	151.989
53.58	338.333	329.167	236.845	149.606
53.6	352.5	354.167	265.405	137.586
53.62	319.167	351.667	275.723	151.259
53.64	338.333	343.333	234.894	155.62
53.66	341.667	349.167	276.208	123.63
53.68	355	351.667	277.401	165.599
53.7	324.167	367.5	268.279	178.88
53.72	347.5	346.667	233.15	167.316
53.74	336.667	365	255.189	196.526
53.76	366.667	341.667	242.81	192.048
53.78	315	327.5	255.965	237.173
53.8	342.5	333.333	210.504	213.644
53.82	370.833	359.167	211.255	201.215
53.84	350.833	365	231.298	236.291
53.86	365.833	343.333	227.952	227.737
53.88	360	337.5	267.87	262.981
53.9	348.333	334.167	239.246	259.734
53.92	348.333	365	239.422	353.515
53.94	350.833	325	198.835	366.664
53.96	314.167	381.667	212.669	380.964
53.98	347.5	375	232.346	401.92
54	358.333	341.667	268.774	475.886
54.02	333.333	370	213.22	445.629
54.04	340	355.833	206.181	441.858
54.06	360.833	336.667	234.576	367.924
54.08	334.167	350	264.148	429.162
54.1	349.167	331.667	226.869	416.643
54.12	350.833	335.833	228.619	513.925
54.14	355	334.167	210.918	438.802
54.16	360	356.667	239.304	470.775
54.18	310.833	339.167	270.383	385.831
54.2	343.333	354.167	225.104	492.731
54.22	361.667	359.167	242.781	420.603
54.24	355	318.333	223.938	508.571
54.26	343.333	340.833	185.96	486.333
54.28	321.667	320	209.156	527.301
54.3	345.833	353.333	216.812	518.838
54.32	342.5	349.167	219.938	380.968
54.34	308.333	327.5	223.038	386.107
54.36	322.5	360.833	220.931	523.781
54.38	341.667	351.667	251.07	381.412
54.4	326.667	345.833	218.003	386.952
54.42	315	365	199.915	371.245
54.44	335.833	330.833	196.508	393.675
54.46	315	377.5	203.946	444.303
54.48	335	343.333	247.188	366.983
54.5	360.833	357.5	234.241	362.193
54.52	334.167	354.167	247.699	489.113
54.54	347.5	353.333	240.875	393.876
54.56	320.833	345.833	272.332	383.502
54.58	338.333	335	233.311	394.345
54.6	315	357.5	221.427	368.421
54.62	328.333	357.5	197.721	362.414
54.64	343.333	327.5	182.364	389.052
54.66	336.667	370	238.958	366.977
54.68	358.333	331.667	217.689	363.487
54.7	355	345	229.781	320.369
54.72	310	341.667	231.204	331.721
54.74	303.333	317.5	253.223	361.041
54.76	332.5	339.167	237.125	336.116
54.78	335.833	325	208.538	266.365
54.8	340	327.5	246.018	240.705
54.82	340.833	374.167	235.143	242.148
54.84	348.333	361.667	216.052	271.265
54.86	317.5	385	189.041	232.749
54.88	345.833	384.167	222.486	237.343
54.9	313.333	414.167	193.726	222.683
54.92	335	400	228.514	284.192
54.94	306.667	380	173.777	264.347
54.96	317.5	392.5	215.597	285.576
54.98	331.667	385.833	200.249	247.357
55	316.667	402.5	211.455	254.067
55.02	336.667	379.167	231.292	237.667
55.04	325.833	370.833	197.876	245.959
55.06	310.833	340	230.89	277.745
55.08	325	372.5	231.428	294.069
55.1	303.333	333.333	269.309	348.221
55.12	314.167	315.833	253.248	438.261
55.14	350	332.5	214.474	388.082
55.16	324.167	312.5	223.568	459.741
55.18	335.833	335	223.802	518.615
55.2	305	332.5	242.309	443.776
55.22	311.667	336.667	242.163	466.22
55.24	316.667	331.667	225.093	428.011
55.26	324.167	296.667	231.321	450.679
55.28	302.5	344.167	193.539	500.045
55.3	313.333	345.833	237.294	487.265
55.32	338.333	343.333	207.661	478.412
55.34	325.833	294.167	198.061	491.537
55.36	290	325	241.248	494.769
55.38	320.833	324.167	208.824	451.597
55.4	314.167	316.667	181.836	470.57
55.42	330	338.333	235.646	449.473
55.44	340.833	360.833	199.183	373.779
55.46	319.167	356.667	199.343	318.567
55.48	337.5	337.5	234.773	340.641
55.5	324.167	306.667	228.55	309.172
55.52	327.5	343.333	217.618	266.746
55.54	326.667	319.167	192.086	359.26
55.56	289.167	363.333	197.289	347.367
55.58	309.167	318.333	256.099	287.541
55.6	345	324.167	226.503	205.466
55.62	294.167	336.667	231.838	289.722
55.64	334.167	323.333	274.007	211.388
55.66	296.667	330	227.735	218.839
55.68	296.667	335	214.542	176.349
55.7	320.833	360.833	240.41	150.107
55.72	296.667	310	200.162	227.209
55.74	316.667	323.333	240.39	254.741
55.76	298.333	351.667	223.545	145.467
55.78	333.333	310.833	237.066	150.984
55.8	309.167	334.167	216.652	153.694
55.82	330	364.167	233.372	99.5162
55.84	308.333	297.5	201.805	122.633
55.86	320	336.667	224.017	136.286
55.88	288.333	317.5	176.534	102.507
55.9	329.167	338.333	204.117	130.677
55.92	318.333	345.833	234.591	96.0476
55.94	318.333	291.667	215.378	104.787
55.96	312.5	289.167	201.4	139.444
55.98	339.167	345.833	221.923	172.526
56	317.5	334.167	224.422	123.101
56.02	300	341.667	213.96	137.931
56.04	314.167	350.833	159.654	91.5256
56.06	315.833	340	194.316	113.717
56.08	314.167	330	178.035	93.3232
56.1	329.167	310.833	190.692	142.269
56.12	324.167	325.833	215.097	123.957
56.14	320.833	330.833	201.844	105.523
56.16	304.167	356.667	218.889	103.531
56.18	324.167	317.5	199.367	138.736
56.2	296.667	315	231.996	100.729
56.22	323.333	337.5	165.364	58.8812
56.24	315.833	315	249.366	60.5852
56.26	325.833	321.667	242.801	104.599
56.28	325	318.333	205.631	88.329
56.3	333.333	345.833	202.795	140.559
56.32	301.667	345	212.917	138.518
56.34	314.167	317.5	210.041	80.8746
56.36	313.333	328.333	195.738	94.2464
56.38	353.333	340	218.857	86.2222
56.4	305	340.833	207.551	123.391
56.42	327.5	303.333	237.499	87.8666
56.44	325.833	287.5	269.011	119.567
56.46	323.333	288.333	215.812	74.061
56.48	308.333	294.167	215.034	114.777
56.5	301.667	333.333	161.674	97.6876
56.52	319.167	335	202.341	117.367
56.54	315.833	303.333	212.514	104.461
56.56	300.833	315	214.108	80.6648
56.58	329.167	330.833	213.425	93.3174
56.6	315	355	240.95	109.855
56.62	294.167	310	210.04	124.225
56.64	273.333	338.333	192.876	133.845
56.66	315	315.833	189.79	156.781
56.68	295	303.333	214.695	121.066
56.7	320	316.667	207.085	99.0132
56.72	291.667	318.333	194.563	94.8904
56.74	307.5	327.5	219.45	111.077
56.76	309.167	315	212.21	147.922
56.78	334.167	327.5	226.733	179.774
56.8	326.667	356.667	194.637	130.079
56.82	318.333	315	207.444	162.015
56.84	312.5	341.667	237.755	134.256
56.86	315.833	347.5	175.139	185.005
56.88	322.5	318.333	193.867	139.176
56.9	321.667	308.333	241.252	132.91
56.92	315	340	216.281	116.982
56.94	312.5	316.667	183.865	141.877
56.96	288.333	327.5	213.809	127.985
56.98	297.5	290	224.288	98.274
57	315.833	310	230.261	130.619
57.02	327.5	312.5	173.538	99.4758
57.04	310	323.333	205.965	92.4612
57.06	289.167	335	180.881	119.574
57.08	300.833	316.667	204.401	136.483
57.1	311.667	298.333	212.864	110.027
57.12	305.833	321.667	214.016	86.0416
57.14	275.833	315	194.358	65.7426
57.16	323.333	321.667	237.409	90.3476
57.18	299.167	350.833	221.935	145.928
57.2	321.667	340.833	168.626	113.72
57.22	285.833	300	215.382	81.7532
57.24	284.167	316.667	205.574	91.0984
57.26	305	320	213.147	112.653
57.28	340.833	299.167	198.706	87.9416
57.3	318.333	336.667	216.325	104.078
57.32	314.167	305	193.523	84.2068
57.34	323.333	308.333	219.705	94.739
57.36	333.333	325	207.842	102.517
57.38	332.5	324.167	212.052	111.399
57.4	325	320	216.128	126.642
57.42	320.833	300.833	196.117	81.6688
57.44	336.667	285	225.938	124.106
57.46	282.5	311.667	204.808	109.027
57.48	313.333	300	289.937	101.494
57.5	322.5	307.5	215.834	103.38
57.52	316.667	312.5	196.788	101.565
57.54	335	297.5	212.721	90.7294
57.56	320	328.333	208.364	82.8692
57.58	330.833	330.833	215.928	63.5256
57.6	288.333	341.667	218.054	80.3906
57.62	333.333	326.667	232.758	87.696
57.64	321.667	309.167	205.56	120.867
57.66	347.5	302.5	237.086	95.0744
57.68	324.167	304.167	185.741	43.9926
57.7	312.5	329.167	211.893	94.2822
57.72	297.5	317.5	210.042	105.762
57.74	298.333	314.167	215.287	100.326
57.76	297.5	300.833	203.389	69.7074
57.78	312.5	354.167	183.282	96.689
57.8	313.333	312.5	199.061	79.8304
57.82	309.167	352.5	187.665	43.2044
57.84	298.333	310	195.673	69.9658
57.86	308.333	320.833	221.198	82.232
57.88	306.667	311.667	215.141	83.4432
57.9	332.5	331.667	248.862	80.4378
57.92	343.333	336.667	216.515	77.1724
57.94	303.333	275.833	166.925	45.5104
57.96	300.833	305	228.322	98.6392
57.98	308.333	326.667	240.242	111.775
58	310.833	308.333	184.624	99.0066
58.02	291.667	308.333	153.616	100.738
58.04	320.833	295	232.024	84.6282
58.06	337.5	305	251.074	61.459
58.08	336.667	327.5	206.967	72.8576
58.1	317.5	301.667	195.932	63.2056
58.12	319.167	315	184.668	75.3402
58.14	323.333	331.667	224.362	58.5904
58.16	305.833	301.667	242.52	72.2586
58.18	334.167	352.5	196.049	87.3092
58.2	295	292.5	202.683	65.726
58.22	302.5	347.5	176.956	82.2152
58.24	317.5	332.5	246.838	92.5736
58.26	310.833	310	228.725	119.177
58.28	305	327.5	202.665	101.821
58.3	299.167	327.5	222.102	80.8858
58.32	304.167	309.167	191.167	80.2686
58.34	325	290	177.374	94.9956
58.36	297.5	304.167	265.125	55.4446
58.38	319.167	323.333	271.653	71.9008
58.4	304.167	319.167	201.316	83.655
58.42	283.333	305	200.511	106.95
58.44	353.333	315.833	186.589	105.92
58.46	308.333	282.5	208.463	77.5222
58.48	305.833	295.833	191.206	65.4478
58.5	295.833	324.167	229.868	56.357
58.52	320	331.667	155.622	73.17
58.54	312.5	322.5	236.044	69.363
58.56	300	322.5	232.772	80.7152
58.58	277.5	298.333	225.16	65.186
58.6	317.5	331.667	236.014	74.1084
58.62	276.667	331.667	201.739	45.6896
58.64	290	304.167	211.8	91.0976
58.66	298.333	310	205.799	72.3588
58.68	280.833	291.667	192.846	79.9688
58.7	323.333	322.5	168.282	88.7954
58.72	323.333	311.667	206.556	90.0824
58.74	286.667	331.667	181.397	50.7564
58.76	286.667	297.5	209.215	73.7494
58.78	321.667	330	201.777	39.8422
58.8	315	320.833	248.609	80.7046
58.82	325.833	326.667	178.831	68.5084
58.84	306.667	329.167	235.067	62.8554
58.86	285.833	304.167	221.063	57.5636
58.88	306.667	302.5	245.885	90.1272
58.9	287.5	299.167	195.64	96.904
58.92	297.5	340	203.264	84.7324
58.94	300	297.5	213.991	77.2466
58.96	302.5	295	197.123	67.5872
58.98	282.5	308.333	194.973	62.8526
59	304.167	312.5	193.661	101.472
59.02	281.667	313.333	165.929	103.473
59.04	319.167	285.833	246.528	95.0506
59.06	316.667	304.167	229.795	70.224
59.08	288.333	314.167	199.735	89.9338
59.1	304.167	311.667	194.86	70.3648
59.12	295	306.667	220.798	109.58
59.14	300	303.333	209.048	102.749
59.16	293.333	313.333	202.995	51.5108
59.18	300.833	295.833	219.212	59.9722
59.2	299.167	295.833	207.248	85.5746
59.22	331.667	292.5	163.834	73.5122
59.24	310.833	307.5	205.174	94.6662
59.26	301.667	276.667	216.986	100.328
59.28	304.167	316.667	226.142	141.869
59.3	281.667	320.833	203.515	90.2
59.32	303.333	307.5	211.571	120.275
59.34	298.333	323.333	200.58	75.571
59.36	286.667	297.5	213.715	104.15
59.38	320.833	296.667	203.369	50.0734
59.4	330.833	291.667	172.895	73.2766
59.42	302.5	293.333	188.527	102.132
59.44	326.667	289.167	193.573	89.47
59.46	315	311.667	173.838	63.1784
59.48	306.667	316.667	183.162	76.3988
59.5	276.667	341.667	230.235	102.163
59.52	284.167	325	226.262	103.511
59.54	292.5	297.5	200.635	86.316
59.56	296.667	289.167	172.366	59.975
59.58	272.5	309.167	164.912	57.4764
59.6	275.833	324.167	161.956	56.4466
59.62	285	260	192.756	57.7806
59.64	282.5	319.167	165.969	61.3168
59.66	286.667	303.333	140.277	78.9946
59.68	312.5	321.667	182.2	50.1044
59.7	295.833	310	158.006	56.512
59.72	298.333	316.667	197.256	106.823
59.74	310.833	270.833	170.015	82.7404
59.76	318.333	304.167	177.021	65.0172
59.78	304.167	308.333	187.063	97.8196
59.8	285.833	337.5	242.78	87.2588
59.82	299.167	287.5	202.542	62.8966
59.84	287.5	297.5	212.708	62.011
59.86	291.667	310.833	176.436	55.777
59.88	305.833	275	176.904	67.0696
59.9	313.333	321.667	180.384	89.3114
59.92	305.833	308.333	164.084	90.0064
59.94	294.167	293.333	187.413	55.8034
[truncated: 1,253 more rows]

## Sheet: Figure 3d
Pd 3d XPS spectra
			PdL/PdSn-NW unannealing										PdL/PdSn-NW 350 oC											PdL/PdSn-NW 400 oC
B.E.(eV)	Raw Intensity	Peak Sum	Background	Peak 1	Peak 2	Peak 3	Peak 4		B.E.(eV)	Raw Intensity	Peak Sum	Background	Peak 1	Peak 2	Peak 3	Peak 4	Peak 5	Peak 6		B.E.(eV)	Raw Intensity	Peak Sum	Background	Peak 1	Peak 2	Peak 3	Peak 4	Peak 5	Peak 6
347.58	8848.03	8929.59	8848.03	8873.29	8860.71	8872.03	8867.65		347.18	8800.96	8925.74	8800.96	8812.58	8806.34	8816.02	8809.96	8857.44	8828.2		347.18	8785.95	8928.79	8785.95	8804.45	8796.33	8838.45	8807.22	8818.44	8793.64
347.48	9248.03	8931.7	8848.03	8873.99	8860.91	8872.88	8868.01		347.08	9100.96	8929.38	8800.96	8812.92	8806.43	8816.6	8810.13	8859.4	8828.7		347.08	9385.95	8933.25	8785.95	8804.98	8796.51	8840.5	8807.64	8819.6	8793.78
347.38	8977.89	8932.42	8846.56	8873.25	8859.65	8872.29	8866.91		346.98	8823.22	8931.76	8799.51	8811.82	8805.07	8815.77	8808.86	8860	8827.77		346.98	9238.33	8935.7	8783.72	8803.31	8794.45	8840.43	8805.83	8818.58	8791.69
347.28	9457.57	8934.23	8846.07	8873.52	8859.37	8872.74	8866.81		346.88	8697.62	8935.67	8799.39	8812.08	8805.05	8816.34	8808.93	8862.05	8828.19		346.88	9371.49	8938.94	8782.03	8802.2	8792.94	8841.03	8804.57	8818.18	8790.15
347.18	9020.09	8934.37	8843.81	8872.06	8857.34	8871.47	8864.94		346.78	8996.2	8940.4	8799.89	8812.96	8805.64	8817.56	8809.61	8864.83	8829.23		346.78	9357.06	8941.95	8779.83	8800.62	8790.93	8841.28	8802.83	8817.34	8788.11
347.08	9353.12	8936.22	8843.16	8872.24	8856.91	8871.86	8864.7		346.68	9170.06	8943.92	8798.93	8812.42	8804.79	8817.41	8808.85	8866.3	8828.84		346.68	8834.46	8945.27	8777.68	8799.11	8788.97	8841.72	8801.14	8816.63	8786.12
346.98	9194.42	8936.95	8841.28	8871.22	8855.26	8871.08	8863.23		346.58	9174.85	8946.86	8797.14	8811.04	8803.09	8816.49	8807.25	8867.05	8827.62		346.58	9200.24	8950.84	8777.47	8799.57	8788.96	8844.27	8801.41	8817.93	8786.07
346.88	9340.4	8938.38	8839.98	8870.82	8854.19	8870.94	8862.36		346.48	8957.9	8950.07	8795.31	8809.66	8801.36	8815.64	8805.63	8867.92	8826.39		346.48	9615.34	8955.37	8775.9	8798.7	8787.58	8845.63	8800.33	8817.97	8784.67
346.78	9050.99	8939.4	8838.13	8869.92	8852.59	8870.33	8860.96		346.38	8874.24	8954.64	8794.52	8809.34	8800.68	8815.95	8805.06	8870	8826.21		346.38	9269.15	8958.7	8772.78	8796.31	8784.66	8845.64	8797.71	8816.55	8781.72
346.68	9193.05	8941.63	8837.35	8870.13	8852.05	8870.87	8860.63		346.28	8910.96	8960	8794.13	8809.45	8800.41	8816.81	8804.89	8872.66	8826.45		346.28	9374.35	8963.69	8770.93	8795.23	8783.03	8847.14	8796.39	8816.51	8780.05
346.58	9182.28	8943.48	8836.03	8869.85	8850.99	8870.96	8859.78		346.18	8688.53	8965.6	8793.57	8809.4	8799.95	8817.67	8804.55	8875.33	8826.54		346.18	9190.03	8968.69	8768.68	8793.79	8781	8848.47	8794.68	8816.19	8777.99
346.48	9496.32	8945.53	8834.76	8869.66	8849.98	8871.18	8858.99		346.08	9001.07	8972.77	8794.08	8810.45	8800.58	8819.83	8805.29	8879.29	8827.72		346.08	9420.66	8974.82	8767.12	8793.07	8779.65	8850.74	8793.67	8816.67	8776.61
346.38	9286.97	8946.6	8832.32	8868.36	8847.8	8870.34	8857.05		345.98	8843.93	8979.02	8793.07	8810.02	8799.69	8820.76	8804.53	8881.99	8827.41		345.98	9705.7	8980.57	8764.69	8791.53	8777.45	8852.42	8791.82	8816.42	8774.37
346.28	8975.94	8948.64	8830.64	8867.88	8846.4	8870.4	8855.88		345.88	8931.11	8986.69	8792.83	8810.37	8799.57	8822.78	8804.53	8885.7	8827.87		345.88	9776.07	8985.79	8761.18	8788.97	8774.18	8853.33	8788.91	8815.24	8771.07
346.18	9020.98	8952.04	8830.1	8868.6	8846.15	8871.73	8855.88		345.78	8815.33	8994.72	8792.16	8810.34	8799.02	8824.81	8804.11	8889.29	8827.94		345.78	9480.02	8991.31	8757.41	8786.18	8770.64	8854.31	8785.75	8813.95	8767.5
346.08	8836.41	8955.52	8829.4	8869.22	8845.73	8873.06	8855.72		345.68	8800.56	9004.24	8792.05	8810.9	8799.04	8827.92	8804.27	8893.77	8828.58		345.68	9231.27	8998.55	8754.72	8784.53	8768.2	8856.76	8783.69	8813.92	8765.03
345.98	8927.32	8959.97	8829.37	8870.58	8846	8875.25	8856.26		345.58	8649.43	9014.91	8792	8811.56	8799.13	8831.73	8804.5	8898.69	8829.32		345.58	9589.74	9007.4	8752.94	8783.86	8766.68	8860.53	8782.58	8815	8763.47
345.88	9305.87	8964.4	8829.01	8871.68	8845.95	8877.33	8856.48		345.48	8605.9	9027.59	8792.69	8813	8799.96	8837.05	8805.47	8904.78	8830.82		345.48	9556.35	9015.67	8749.83	8781.9	8763.83	8863.41	8780.14	8814.95	8760.59
345.78	8964.54	8967.8	8827.25	8871.46	8844.5	8878.27	8855.32		345.38	8928.22	9041.98	8793.6	8814.69	8801	8843.51	8806.67	8911.55	8832.56		345.38	9695.4	9024.89	8746.83	8780.12	8761.1	8866.91	8777.84	8815.24	8757.82
345.68	9229.6	8972.88	8826.75	8872.58	8844.32	8880.78	8855.43		345.28	8866.64	9056.57	8792.95	8814.87	8800.5	8849.54	8806.32	8917.31	8832.76		345.28	9754.88	9034.52	8743.3	8777.89	8757.85	8870.46	8775.04	8815.25	8754.53
345.58	9199.42	8977.48	8825.26	8872.82	8843.17	8882.68	8854.59		345.18	9004.93	9073.49	8792.59	8815.41	8800.29	8857.19	8806.27	8923.99	8833.3		345.18	9681.99	9044.94	8739.54	8775.5	8754.37	8874.4	8772.03	8815.32	8751.02
345.48	9079.02	8982.75	8823.88	8873.25	8842.13	8885.14	8853.87		345.08	8922.86	9092.1	8791.56	8815.32	8799.41	8865.73	8805.57	8930.7	8833.19		345.08	9776.67	9056.77	8736.03	8773.44	8751.15	8879.3	8769.3	8815.94	8747.78
345.38	8962.24	8989.15	8822.94	8874.23	8841.54	8888.58	8853.61		344.98	9042.26	9113.83	8790.93	8815.68	8798.93	8876.49	8805.27	8938.59	8833.5		344.98	9987.35	9069.5	8732.16	8771.11	8747.58	8884.64	8766.24	8816.55	8744.17
345.28	8938.23	8996.77	8822.42	8875.75	8841.39	8893.08	8853.81		344.88	8842.33	9138.12	8789.71	8815.53	8797.88	8888.78	8804.4	8946.8	8833.26		344.88	9785.06	9082.87	8727.49	8768.08	8743.22	8890.08	8762.4	8816.74	8739.78
345.18	9291.85	9005.4	8822	8877.49	8841.33	8898.46	8854.12		344.78	9071.34	9166.92	8789.45	8816.41	8797.79	8904.46	8804.5	8957	8834.03		344.78	9896.16	9098.59	8723.55	8765.89	8739.61	8897.29	8759.34	8818.09	8736.13
345.08	9222.86	9013.83	8820.26	8878.05	8839.99	8903.45	8853.15		344.68	9159.44	9198.64	8788.09	8816.26	8796.6	8921.76	8803.51	8967.24	8833.71		344.68	9849.39	9115.7	8719.19	8763.38	8735.58	8905.26	8755.88	8819.49	8732.07
344.98	9329.51	9023.78	8818.78	8879	8838.9	8909.78	8852.44		344.58	9314.26	9234.43	8786.29	8815.75	8794.98	8941.7	8802.1	8978.34	8833		344.58	9843.1	9135.05	8714.98	8761.15	8731.71	8914.74	8752.61	8821.59	8728.17
344.88	9150.1	9034.84	8816.89	8879.7	8837.42	8917.02	8851.38		344.48	9147.28	9274.43	8783.73	8814.58	8792.6	8964.26	8799.94	8990.13	8831.58		344.48	9570.99	9156.79	8710.78	8759.06	8727.86	8925.83	8749.38	8824.29	8724.29
344.78	8817.39	9048.28	8815.66	8881.24	8836.61	8926.43	8850.99		344.38	9026.95	9320.73	8781.97	8814.3	8791.03	8991.33	8798.6	9004.33	8830.99		344.38	10114.6	9182.31	8707.58	8758.12	8725.03	8939.8	8747.19	8828.68	8721.42
344.68	9234.86	9064.94	8815.66	8884.18	8837.04	8938.84	8851.86		344.28	9659.68	9373.58	8780.78	8814.71	8790.04	9022.98	8797.85	9020.91	8831.01		344.28	10045.8	9209.05	8702.35	8755.3	8720.17	8954	8743	8831.8	8716.53
344.58	9176.58	9082.36	8814.11	8885.78	8835.94	8951.75	8851.23		344.18	9671.57	9429.77	8776.53	8812.17	8785.99	9055.82	8794.04	9036.38	8828.02		344.18	10042.2	9239.88	8697.35	8752.89	8715.56	8971.16	8739.1	8836.05	8711.89
344.48	9162.4	9102.57	8812.77	8887.82	8835.06	8967.18	8850.83		344.08	9635.66	9492.7	8772.19	8809.67	8781.86	9093.03	8790.18	9053.94	8824.99		344.08	10140.3	9275.31	8692.35	8750.67	8710.95	8991.65	8735.23	8841.29	8707.26
344.38	9191.53	9125.76	8811.48	8890.14	8834.25	8985.3	8850.52		343.98	9597.67	9562.93	8768.01	8807.48	8777.89	9134.97	8786.48	9073.99	8822.16		343.98	9828.09	9315.9	8686.96	8748.27	8705.97	9015.86	8731.03	8847.32	8702.25
344.28	9360.4	9152.09	8810.08	8892.62	8833.34	9006.24	8850.14		343.88	9803.32	9640.75	8763.99	8805.61	8774.1	9181.72	8782.97	9096.76	8819.55		343.88	9656.57	9364.41	8682.71	8747.24	8702.15	9046.31	8728.01	8855.84	8698.41
344.18	9302.92	9181.38	8808.05	8894.76	8831.81	9029.8	8849.16		343.78	9827.14	9725.12	8758.96	8802.91	8769.29	9232.02	8778.46	9121.24	8815.98		343.78	9766.08	9421.81	8679.09	8747.1	8698.97	9083.71	8725.68	8866.59	8695.2
344.08	9377.26	9214.77	8806.23	8897.42	8830.51	9057.08	8848.44		343.68	10041.7	9816.94	8753.78	8800.27	8764.36	9286.6	8773.84	9148.47	8812.33		343.68	10003.3	9488.88	8675.04	8746.82	8695.38	9128.51	8722.97	8878.82	8691.59
343.98	9330.53	9252.08	8804.12	8900.16	8828.95	9087.86	8847.48		343.58	10016.1	9915.17	8747.55	8796.78	8758.37	9344.23	8768.17	9177.68	8807.67		343.58	10075	9567.4	8670.1	8745.96	8690.91	9182.03	8719.43	8892.48	8687.1
343.88	9721.5	9294.03	8802.18	8903.46	8827.57	9122.81	8846.73		343.48	9963.81	10020.7	8741.4	8793.64	8752.48	9405.61	8762.63	9210.16	8803.17		343.48	10001.2	9660.66	8664.87	8745.17	8686.17	9246.94	8715.67	8908.75	8682.34
343.78	9432.43	9339.2	8798.78	8905.75	8824.75	9160.48	8844.57		343.38	10221.4	10133.2	8735.48	8790.99	8746.82	9470.34	8757.33	9246.14	8798.97		343.38	10109.5	9772.43	8659.9	8745.04	8681.7	9326.14	8712.22	8928.98	8677.85
343.68	9623.67	9390.23	8796.45	8909.57	8823.01	9203.46	8843.52		343.28	9999.59	10250.6	8728.28	8787.39	8739.9	9536.19	8750.78	9284.19	8793.56		343.28	10058.1	9905.73	8654.51	8744.94	8676.83	9421.46	8708.42	8953.63	8672.97
343.58	9717.05	9445.41	8793.4	8913.23	8820.58	9249.97	8841.82		343.18	10449.9	10374.4	8722.13	8785.19	8734.03	9604.61	8745.31	9326.62	8789.26		343.18	10397	10065.4	8649.28	8745.53	8672.15	9536.09	8704.87	8984.89	8668.28
343.48	9624.86	9505.06	8789.99	8917.13	8817.82	9300.26	8839.82		343.08	10691.6	10500.3	8713.76	8781.17	8725.95	9671.36	8737.65	9370.13	8782.84		343.08	10509.2	10254.8	8642.78	8745.44	8666.21	9671.08	8700.12	9023.5	8662.33
343.38	9371.63	9569.73	8786.91	8922.05	8815.4	9354.8	8838.2		342.98	10863.7	10628.2	8704.18	8776.4	8716.68	9736.3	8728.81	9415.57	8775.28		342.98	10543.1	10479.9	8635.84	8745.6	8659.85	9829.39	8695.01	9073.25	8655.97
343.28	9464.68	9639.73	8784.75	8928.65	8813.93	9413.82	8837.58		342.88	11066.9	10756.9	8693.72	8771.28	8706.53	9798.56	8719.13	9463.08	8766.94		342.88	10808.5	10746.7	8628.74	8746.41	8653.36	10013	8689.83	9138.33	8649.47
343.18	9511.95	9713.4	8782.24	8935.78	8812.14	9475.54	8836.67		342.78	10632.6	10884.9	8682.22	8765.74	8695.37	9856.64	8708.45	9512.15	8757.66		342.78	11011.2	11059.6	8620.63	8747.15	8645.88	10221.3	8683.74	9222.65	8642
343.08	9930.43	9790.33	8779.55	8943.71	8810.18	9539.44	8835.65		342.68	10951.2	11013.3	8672.77	8762.94	8686.27	9912.23	8699.86	9565.37	8750.52		342.68	11198.9	11423.2	8611.73	8748.23	8637.63	10453.2	8676.97	9332.1	8633.76
342.98	9862.26	9868.44	8775.3	8951.2	8806.71	9603.29	8833.15		342.58	11134	11136.6	8661.74	8759.4	8675.59	9960.28	8689.72	9618.45	8741.91		342.58	11493.3	11839.9	8602.11	8749.89	8628.69	10704.5	8669.56	9473.01	8624.83
342.88	10006	9948.68	8771.29	8960.22	8803.5	9667.88	8830.98		342.48	11361	11253.4	8649.76	8755.91	8663.98	10000	8678.69	9671.16	8732.46		342.48	12122.1	12307	8591.35	8751.97	8618.63	10966	8661.15	9651.28	8614.8
342.78	10107.9	10029.2	8766.74	8970.16	8799.77	9731.16	8828.34		342.38	11213.1	11361.2	8636.63	8752.51	8651.24	10029.9	8666.55	9722.25	8721.98		342.38	12707.1	12815.2	8578.21	8753.52	8606.23	11222.1	8650.48	9871.56	8602.42
342.68	10262.4	10109	8761.79	8981.43	8795.68	9791.83	8825.4		342.28	11043.4	11459.8	8624.15	8751.35	8639.16	10050.5	8655.11	9772.17	8712.28		342.28	13281.1	13347.8	8562.85	8755.04	8591.63	11451.7	8637.71	10138.1	8587.86
342.58	10470.7	10186.4	8756.25	8994.09	8791.04	9848.06	8821.98		342.18	11436.1	11547.3	8612.44	8753.07	8627.86	10061.1	8644.49	9819.51	8703.48		342.18	13856.1	13880	8545.29	8756.93	8574.86	11628.2	8622.89	10452.4	8571.14
342.48	10320.3	10259.9	8749.93	9008.3	8785.64	9897.83	8817.87		342.08	11912.2	11619.3	8598.76	8755.77	8614.62	10058.1	8631.97	9859.79	8692.86		342.08	14221.3	14382.8	8525.53	8759.63	8555.93	11725	8606.02	10811.6	8552.27
342.38	10127.2	10329.3	8744.14	9025.83	8780.82	9940.62	8814.4		341.98	11498.2	11674.6	8582.71	8760.31	8599.02	10040.9	8617.14	9890.75	8680.03		341.98	14557.2	14829.3	8504.34	8764.39	8535.6	11724	8587.89	11207.1	8532
342.28	10525.1	10393.5	8739.03	9047.43	8776.72	9974.7	8811.75		341.88	11652.3	11717.5	8568.59	8772.95	8585.38	10013.7	8604.31	9914.89	8669.28		341.88	15359.5	15198.6	8481.81	8771.83	8513.98	11621.9	8568.59	11620.9	8510.46
342.18	10578.5	10449.6	8732.44	9071.74	8771.18	9996.24	8807.74		341.78	11635.7	11747.2	8553.65	8793.81	8570.94	9974.25	8590.75	9927.79	8657.9		341.78	15615.1	15471.5	8456.22	8780.78	8489.32	11430.3	8546.43	12019.9	8485.9
342.08	10701.6	10498.6	8725.63	9101.15	8765.47	10005.2	8803.64		341.68	11698.4	11767.8	8538.72	8827.77	8556.52	9924.13	8577.27	9928.99	8646.72		341.68	15492.5	15630	8429.58	8793.82	8463.67	11175.7	8523.42	12360.9	8460.35
341.98	10487.5	10541.1	8718.34	9137.05	8759.32	10000.6	8799.21		341.58	11502.3	11784.7	8523.42	8879.92	8541.76	9863.96	8563.52	9917.31	8635.36		341.58	15682.7	15648.6	8403.3	8812.91	8438.41	10887	8500.98	12590.7	8435.21
341.88	10604	10580.8	8711.82	9183.07	8753.98	9983.46	8795.7		341.48	11891.5	11807.2	8508.99	8958.4	8527.9	9796.25	8550.75	9893.82	8625.09		341.48	15320.8	15502.4	8376.22	8837.37	8412.39	10586.7	8477.99	12659.6	8409.34
341.78	10727.1	10620.2	8704.83	9241.4	8748.25	9953.16	8791.9		341.38	11676.7	11842.5	8492.61	9068.53	8512.11	9719.48	8536.14	9856.13	8613.1		341.38	14611.5	15190.2	8350.38	8869.72	8387.67	10294.1	8456.49	12549.3	8384.78
341.68	10712.1	10665.3	8697.37	9316.81	8742.08	9910.75	8787.81		341.28	12282.8	11904.4	8477.18	9221.89	8497.31	9637.99	8522.64	9808.19	8602.32		341.28	14225.9	14742.6	8327.08	8911.51	8365.55	10021.2	8437.83	12279.1	8362.85
341.58	10698.8	10724.7	8689.94	9416.27	8736.01	9858.27	8783.94		341.18	12430.3	12000.2	8458.75	9422.56	8479.52	9549.24	8506.29	9747.51	8588.79		341.18	14307.9	14211.7	8305.13	8961.58	8344.82	9772.8	8420.82	11895	8342.34
341.48	10602.5	10808.4	8682.53	9548.09	8730.02	9797.55	8780.3		341.08	12332.7	12141	8439.51	9678.66	8460.97	9456.82	8489.32	9678.03	8574.75		341.08	14001.3	13652.7	8282.79	9017.86	8323.78	9549.47	8403.76	11450.2	8321.53
341.38	10599	10928.9	8675.44	9722.84	8724.42	9730.74	8777.21		340.98	12207.2	12333.1	8420.66	9993.16	8442.83	9363.24	8472.96	9602.82	8561.4		340.98	13165.2	13112.6	8261.51	9080.85	8303.85	9352.94	8388.12	10992.5	8301.88
341.28	11047.2	11099.2	8668.35	9951.7	8718.88	9659.35	8774.35		340.88	12659.7	12575.9	8402.32	10362.3	8425.24	9269.8	8457.38	9523.78	8548.9		340.88	12780.7	12622.2	8243.27	9150.91	8287.02	9183.91	8375.92	10555.5	8285.36
341.18	11365.2	11331.5	8659.57	10245	8711.74	9583.44	8770.09		340.78	12599.2	12857.3	8381.69	10771.4	8405.41	9174.83	8439.84	9439.8	8534.48		340.78	12344.2	12194.7	8226.38	9223.58	8271.62	9038.81	8365.51	10156.8	8270.33
341.08	11736	11638.6	8649.59	10614	8703.47	9505.01	8764.9		340.68	13482.4	13161.1	8361.27	11201.6	8385.82	9081.77	8422.89	9354.8	8520.65		340.68	11740.5	11833.6	8211.06	9295.08	8257.87	8915.43	8357.15	9806.39	8256.97
340.98	12143.6	12029.1	8638.2	11066	8693.88	9425.2	8758.61		340.58	13288.1	13452.6	8336.46	11615.8	8361.9	8986.88	8402.04	9265.42	8502.86		340.58	11713.1	11534.8	8197.93	9360.74	8246.39	8811.82	8351.51	9508.09	8245.94
340.88	12489.9	12506	8625.27	11603	8682.84	9344.95	8751.12		340.48	13630.2	13695	8312.48	11975.7	8338.84	8896.07	8382.59	9177.87	8486.35		340.48	11499	11286.6	8184.85	9412.27	8235.04	8723.3	8346.5	9258.62	8235.11
340.78	13072.5	13062.7	8611.01	12217.1	8670.57	9265.43	8742.66		340.38	13608.4	13835.9	8286.72	12227.3	8314.06	8807.24	8362.06	9090.28	8468.57		340.38	11368.3	11076.9	8172.52	9444.25	8224.54	8648.09	8342.9	9054.47	8225.19
340.68	13946	13676.6	8594.55	12885.2	8656.21	9186.5	8732.41		340.28	13846.1	13831.3	8260.94	12325.5	8289.31	8722.57	8342.37	9005.01	8451.32		340.28	10984.6	10892.8	8160.63	9451.51	8214.58	8583.74	8340.44	8889.73	8215.88
340.58	14458.1	14303.1	8574.81	13561.9	8638.67	9107.66	8719.3		340.18	13574.7	13656.5	8233.89	12244.5	8263.35	8641.09	8322.44	8921.21	8433.38		340.18	10829.7	10724.8	8150.12	9432.72	8206.11	8529.28	8340.17	8758.98	8208.16
340.48	14849.6	14871.1	8553.1	14175.8	8619.28	9030.66	8704.7		340.08	13268.6	13325.6	8208.02	11997.8	8238.64	8565.38	8304.95	8841.64	8417.27		340.08	10708.3	10565.4	8140.15	9388.04	8198.3	8482.24	8341.32	8655.07	8201.18
340.38	15245.2	15283	8529.87	14628.9	8598.51	8956.19	8689.1		339.98	12428.2	12879.4	8183.51	11625.8	8215.35	8495.67	8290.3	8766.67	8403.21		339.98	10882.7	10411.5	8130.59	9321.3	8191.02	8441.18	8343.88	8572.2	8194.86
340.28	15602.2	15439.6	8505.1	14821.6	8576.32	8884.4	8672.52		339.88	12712.3	12372.4	8162.95	11182.4	8196.1	8434.47	8281.4	8698.97	8393.89		339.88	10156.9	10261.9	8120.35	9237.16	8183.2	8403.91	8346.85	8504.37	8188.11
340.18	15210.9	15287.2	8478.91	14700.5	8552.88	8815.46	8655.15		339.78	12096.6	11847.1	8140.92	10709.8	8175.44	8376.21	8273.13	8633.13	8383.93		339.78	9882.33	10121.6	8112.77	9145.27	8178.18	8372.92	8353.75	8451.02	8184.32
340.08	14164.6	14852.9	8454.08	14292.3	8530.94	8752.07	8639.81		339.68	11262	11344.9	8121.76	10249.5	8157.75	8325.04	8270.22	8573.48	8377.78		339.68	10051.8	9991.28	8106.19	9049.67	8174.32	8345.88	8363.03	8407.47	8181.85
339.98	13936.1	14226.1	8433.01	13686.6	8512.95	8696.55	8628.99		339.58	10798.1	10892.8	8106.55	9827.95	8144.11	8281.76	8274.14	8521.03	8376.6		339.58	10048.1	9871.23	8098.95	8953.23	8169.97	8320.61	8373.26	8369.82	8179.08
339.88	13718.8	13506.9	8412.71	12983.7	8495.91	8645.65	8619.77		339.48	10292.4	10504.7	8093.51	9459.06	8132.74	8244.31	8283.56	8473.88	8378.71		339.48	10000.6	9763.59	8091.7	8859.85	8165.8	8297.36	8385.27	8337.09	8176.7
339.78	12968.9	12779.7	8393.13	12268	8479.8	8599.11	8612.19		339.38	9881.55	10187.6	8082.86	9149.77	8123.87	8212.56	8299.18	8432.09	8384.45		339.38	9883.53	9669.37	8084.59	8771.72	8161.97	8275.96	8399.49	8308.27	8174.93
339.68	12141.1	12101.4	8376.25	11596.6	8466.6	8558.63	8608.32		339.28	9719.94	9941.66	8074.15	8900	8117.06	8185.76	8321.02	8395.06	8393.5		339.28	10010	9589.35	8077.9	8690.3	8158.78	8256.42	8416.46	8282.81	8174.08
339.58	11275.3	11502.1	8362.36	10999.8	8456.63	8524.19	8608.56		339.18	9300.4	9761.25	8066.18	8704.02	8111.13	8162.36	8348.39	8361.42	8404.81		339.18	9638.08	9522.81	8070.71	8615.24	8155.33	8237.63	8435.65	8259.2	8173.32
339.48	10879.7	10995	8351.61	10490.9	8450.07	8495.66	8613.18		339.08	9517.6	9640.39	8060.2	8555.67	8107.34	8143.32	8383.04	8332.23	8419.78		339.08	9740.07	9471.63	8064.88	8548.48	8153.49	8221.29	8459.29	8238.89	8174.57
339.38	10469.7	10579.4	8342.28	10069.4	8445.2	8470.98	8620.61		338.98	9173.07	9567.6	8053.14	8443.3	8102.63	8125.26	8422.35	8304.24	8435.52		338.98	9541.06	9434.02	8058.64	8488.09	8151.54	8205.5	8486.14	8219.79	8176.18
339.28	9861.1	10249.8	8334.44	9729.95	8442.13	8449.94	8631.05		338.88	9234.04	9537.3	8047.72	8361.14	8099.73	8110.59	8469.48	8279.96	8454.97		338.88	9419.09	9411.06	8053.13	8434.79	8150.62	8191.26	8517.9	8202.78	8179.36
339.18	9660.68	9996.95	8328.8	9463.35	8441.61	8432.99	8645.42		338.78	9484.62	9540.28	8041.97	8299.83	8096.71	8097.12	8522.82	8257.25	8476.39		338.78	9594.62	9402.6	8048.05	8387.82	8150.48	8178.2	8554.99	8187.37	8183.97
339.08	9591.76	9807.69	8323.89	9256.4	8442.17	8418.37	8662.41		338.68	9534.27	9569.69	8034.98	8252.37	8092.67	8083.7	8581.73	8235.01	8499.12		338.68	9985.26	9407.78	8042.29	8345.54	8150.03	8165.13	8597.17	8172.32	8189.05
338.98	9579.54	9669.67	8319.21	9096.8	8443.38	8405.38	8681.75		338.58	9621.83	9621.98	8027.72	8215.15	8088.59	8071.07	8647.31	8214.05	8524.41		338.58	9585.46	9426.3	8035.06	8306.58	8148.53	8151.18	8644.67	8156.67	8193.98
338.88	9585.9	9571.89	8314.56	8973.42	8445.07	8393.59	8703.49		338.48	9619.9	9693.64	8020	8184.65	8084.33	8058.9	8719.37	8194	8552.39		338.48	9526.97	9461.9	8029.29	8273.32	8148.95	8139.21	8701.67	8143.27	8201.92
338.78	9453.06	9505.32	8309.87	8877.14	8447.2	8382.75	8727.84		338.38	9935.22	9782.8	8012.25	8159.02	8080.33	8047.43	8798.24	8175.16	8583.85		338.38	9157.97	9514.5	8023.72	8243.95	8150.07	8127.92	8768.5	8130.75	8211.89
338.68	9319.56	9463.46	8305.65	8801.25	8450.36	8373.21	8755.59		338.28	9948.98	9886.18	8002.94	8135.21	8075.11	8035.01	8882.02	8155.85	8617.65		338.28	9795.58	9586.94	8019.5	8219.14	8153.11	8118.41	8848.21	8120.19	8225.38
338.58	9364.68	9441.14	8301.91	8740.34	8454.6	8364.85	8787.09		338.18	10421.7	10004	7993.51	8113.69	8070.15	8022.98	8971.62	8137.39	8655.66		338.18	9774.56	9677.76	8012.89	8194.67	8154.38	8106.9	8939.4	8107.79	8239.07
338.48	9661.05	9434.09	8297.99	8689.83	8459.32	8356.89	8822.02		338.08	10494.1	10132.8	7981.75	8091.61	8063.28	8009.02	9064.04	8117.46	8696.1		338.08	9382.38	9792.41	8006.34	8172.59	8156.41	8095.79	9047.4	8095.91	8255.98
338.38	9436.13	9438.97	8292.96	8646.02	8463.69	8348.3	8859.85		337.98	10829.9	10273.5	7969.58	8070.5	8056.47	7994.98	9160.2	8097.87	8741.35		337.98	9510.17	9936.21	8001.22	8153.93	8160.65	8086.44	9177.08	8085.91	8278.27
338.28	9470.15	9456.2	8288.75	8608.94	8469.7	8340.93	8902.86		337.88	10840.4	10423.8	7955.72	8048.77	8048.52	7979.52	9257.64	8077.26	8790.65		337.88	9901.59	10112.5	7995.6	8136.43	8165.26	8076.89	9330.93	8075.79	8305.24
338.18	9575.95	9483.91	8284.39	8576.31	8476.52	8333.75	8950.49		337.78	10641.5	10583.9	7941.75	8027.83	8041.07	7964.17	9356.43	8057.11	8846.03		337.78	10189	10327.2	7988.51	8118.87	8169.38	8066.11	9513.05	8064.55	8337.78
338.08	9572.81	9521.31	8279.62	8546.95	8483.97	8326.44	9002.8		337.68	11154.1	10753.4	7928.68	8008.54	8035.21	7949.88	9455.84	8038.38	8908.89		337.68	10029.6	10589.6	7980.32	8101.41	8173.51	8054.49	9729.82	8052.51	8379.48
337.98	9437.62	9568.48	8274.85	8520.59	8492.61	8319.37	9060.46		337.58	10943.3	10927	7913.05	7987.35	8027.62	7933.18	9550.49	8017.55	8976.11		337.58	10408.1	10913.2	7972.69	8085.51	8179.45	8043.65	9989.4	8041.33	8437.33
337.88	9309.41	9625.7	8270.56	8497.22	8503.08	8312.98	9124.11		337.48	11070.6	11106.2	7898.38	7967.65	8021.89	7917.55	9641.66	7998.08	9051.29		337.48	11112.7	11310.9	7963.63	8069.04	8185.35	8031.58	10296	8028.96	8518.09
337.78	9725.87	9692.62	8266.73	8476.41	8515.53	8307.22	9193.65		337.38	11132	11287	7883.01	7947.76	8016.56	7901.32	9725.4	7978.27	9132.69		337.38	11288.8	11799.8	7951.91	8050.65	8190.21	8017.03	10653	8014.17	8634.41
337.68	9924.15	9766.75	8261.34	8455.87	8528.17	8300.05	9266.69		337.28	11390.9	11466.5	7867.27	7927.92	8012.12	7884.8	9799.52	7958.4	9220.07		337.28	11893.9	12401.6	7939.5	8032.19	8196.19	8001.96	11061.5	7998.88	8808.41
337.58	9860.11	9848.04	8255.21	8436.15	8542.06	8292.26	9343.2		337.18	11459.3	11640.3	7850.21	7907.12	8007.87	7867.01	9860.5	7937.49	9311.36		337.18	12719.7	13131	7924.78	8011.98	8201.96	7984.75	11509	7981.5	9065.69
337.48	9966.55	9936.16	8249.29	8418	8558.47	8284.8	9422.77		337.08	11687.6	11805.5	7832.73	7886.23	8005.06	7848.86	9906.82	7916.43	9405.7		337.08	13503.5	13992.3	7906.94	7989.12	8206.99	7964.56	11967	7961.16	9438.18
337.38	10070.5	10028.7	8242.95	8400.61	8577.13	8277.02	9502.75		336.98	11744.4	11956.7	7814.05	7864.46	8003.4	7829.57	9935.51	7894.4	9499.64		336.98	14404.1	14970.6	7886.12	7963.71	8211.76	7941.52	12386.4	7938	9959.87
337.28	10041.9	10123	8236.21	8383.85	8598.52	8268.93	9580.35		336.88	12380.1	12090.2	7795.02	7842.57	8004.45	7809.96	9945.65	7872.2	9590.49		336.88	15780	16026.5	7861.86	7935.23	8216.26	7915.17	12699.4	7911.55	10658.3
337.18	10089.8	10216.7	8229.55	8368.09	8623.69	8261	9652.52		336.78	12312.3	12198.9	7772.81	7817.75	8006.6	7787.21	9933.3	7847.03	9671.01		336.78	17209.8	17101.8	7832.4	7901.88	8219.18	7883.73	12836.6	7880.03	11542.3
337.08	9768.67	10305.9	8222.69	8352.94	8653.12	8252.94	9714.94		336.68	12048.9	12282.2	7750.82	7793.35	8015.07	7764.71	9901.46	7822.25	9739.51		336.68	18095.8	18140.2	7797.51	7863.4	8220.86	7846.97	12759	7843.21	12594.4
336.98	10060.4	10388.8	8216.98	8339.66	8689.18	8246.11	9764.75		336.58	12277.3	12339.4	7730	7770.31	8033.75	7743.41	9851.45	7798.8	9791.67		336.58	18947.6	19096.8	7759.19	7821.76	8223.94	7806.88	12478.8	7803.07	13758.3
336.88	10583.2	10460.6	8210.18	8325.92	8731.07	8238.25	9795.89		336.48	12431.5	12368.6	7707.98	7746.23	8064.7	7720.93	9782.07	7774.28	9820.28		336.48	20201.4	19914.5	7717.56	7777.05	8229.27	7763.57	12050.1	7759.73	14922.6
336.78	10932	10519.6	8201.43	8310.79	8779.97	8228.48	9804.6		336.38	12311	12375	7685.1	7721.45	8114.88	7697.62	9695.39	7749.04	9822.04		336.38	20778.5	20490	7671.1	7727.73	8236.21	7715.53	11541.8	7711.67	15912.6
336.68	10435.4	10567.9	8191.35	8294.85	8839.5	8217.45	9790.12		336.28	12286.9	12369.1	7662.69	7697.28	8194.73	7674.8	9594.93	7724.4	9796.4		336.28	20560.2	20669.7	7622.33	7676.3	8248.16	7665.24	11018	7661.37	16512.3
336.58	10585.9	10613.2	8183.07	8281.16	8917.1	8208.27	9755.93		336.18	12529.2	12365.2	7640.29	7673.25	8315.73	7652.01	9482.69	7699.89	9743.12		336.18	20247.4	20318.6	7574.19	7625.67	8269.07	7615.67	10521.9	7611.79	16545.5
336.48	10989.8	10661.4	8174.21	8267.3	9016.48	8198.55	9701.69		336.08	12382.1	12381.3	7616.61	7648.04	8490.98	7627.96	9359.9	7674.19	9663.27		336.08	19090.8	19433.2	7527.03	7576.19	8300.3	7567.15	10074.1	7563.27	15987.3
336.38	10763.4	10723.1	8163.82	8252.28	9145.19	8187.34	9629.77		335.98	12404.3	12441.4	7593.53	7623.54	8738.03	7604.52	9230.97	7649.2	9562.74		335.98	17435.5	18171.9	7484.01	7531	8345.86	7522.82	9683.97	7518.95	14989.3
336.28	10972.3	10815.9	8154.23	8238.4	9316.65	8176.97	9546.57		335.88	12395.9	12567	7570.23	7598.9	9071.23	7580.89	9097.4	7624.07	9445.66		335.88	16191	16753.5	7446.98	7491.94	8408.3	7484.56	9351.29	7480.7	13771.6
336.18	11023.3	10956.2	8143.83	8224	9543.2	8165.84	9454.68		335.78	12651.4	12777	7546.85	7574.29	9501.81	7557.19	8961.53	7598.97	9317.48		335.78	15126.2	15361	7414.44	7457.5	8486.16	7450.84	9069.25	7447.01	12522.4
336.08	11127.5	11164.8	8133.21	8209.67	9841.73	8154.51	9358.54		335.68	13520.8	13080.5	7522.13	7548.4	10032.1	7532.16	8824.05	7572.59	9181.86		335.68	14273.5	14113.6	7385.74	7427.02	8577.87	7421.02	8830.66	7417.21	11368.6
335.98	11566.5	11462.3	8122.16	8195.15	10229.6	8142.79	9261.23		335.58	14061.4	13472.6	7493.08	7518.25	10651.2	7502.81	8683.7	7541.96	9040.08		335.58	13383.7	13072.9	7360.12	7399.72	8680.23	7394.32	8628.39	7390.54	10380.3
335.88	11780.3	11867	8109.45	8179.21	10722.8	8129.44	9163.95		335.48	13825.4	13936.7	7461.26	7485.41	11337.6	7470.71	8543.56	7508.64	8897.07		335.48	12503.6	12256	7337.7	7375.72	8788.86	7370.88	8456.97	7367.13	9584.92
335.78	12396.5	12395.5	8095.91	8162.64	11336	8115.28	9069.32		335.38	14544.3	14438.7	7430.44	7453.62	12053.8	7439.61	8408.55	7476.37	8758.96		335.38	12315.9	11646	7318.48	7355.01	8896.78	7350.68	8311.49	7346.96	8977.47
335.68	13013.9	13054.1	8080.05	8143.94	12074.5	8098.83	8976.98		335.28	15204.1	14913.7	7395.98	7418.25	12732	7404.9	8275.07	7440.54	8622.77		335.28	11277.5	11202.9	7299.89	7335.01	8991.96	7331.14	8185.43	7327.46	8531.35
335.58	13484.6	13839.5	8061.84	8123.08	12934.4	8080.07	8887.55		335.18	15402.8	15279.4	7358.16	7379.58	13288.5	7366.83	8144.15	7401.41	8489.74		335.18	11189.4	10882.6	7285.08	7318.89	9066.67	7315.44	8078.69	7311.8	8216.52
335.48	14486.7	14730.8	8041.84	8100.57	13894.4	8059.53	8801.82		335.08	15058.6	15444.9	7319.19	7339.81	13631.2	7327.62	8018.57	7361.18	8362.52		335.08	11041.3	10634.8	7270.56	7303.11	9107.05	7300.06	7985.1	7296.45	7995.8
335.38	15506.6	15680	8018.06	8074.45	14906.7	8035.24	8717.77		334.98	15070.2	15337.8	7281.71	7301.56	13687.2	7289.91	7901.3	7322.49	8243.82		334.98	10473.1	10421.6	7256.53	7287.89	9106.17	7285.2	7902.74	7281.64	7840.55
335.28	16957.5	16604.2	7990.43	8044.61	15888.6	8007.12	8635.14		334.88	14550.1	14935.7	7243.98	7263.11	13434.5	7251.96	7790.73	7283.61	8131.71		334.88	10380.2	10218.7	7244.56	7274.8	9063.79	7272.44	7831.38	7268.92	7730.18
335.18	17144	17378.2	7957.35	8009.44	16715.2	7973.57	8552.02		334.78	14228.8	14286.9	7208.6	7227.04	12921.4	7216.36	7689.45	7247.12	8028.44		334.78	9978.6	10011.9	7232.89	7262.07	8982.28	7260.02	7767.84	7256.54	7647.6
335.08	17666.7	17857.4	7923.45	7973.58	17242.3	7939.23	8472.69		334.68	13867.2	13477.2	7174.59	7192.39	12234.6	7182.16	7596.35	7212.06	7932.64		334.68	9663.45	9799.82	7222.67	7250.85	8871.52	7249.08	7712.1	7245.64	7584
334.98	17786.8	17916.6	7887.51	7935.78	17345	7902.85	8395.54		334.58	13301.6	12598.8	7142.18	7159.35	11466.8	7149.55	7511.38	7178.62	7844.03		334.58	9287.37	9585.95	7213.59	7240.81	8742.05	7239.3	7662.9	7235.9	7532.95
334.88	17545.7	17522.7	7850.98	7897.5	16990.5	7865.91	8321.65		334.48	11982.6	11728.2	7112.34	7128.94	10695.3	7119.52	7435.19	7147.81	7763.16		334.48	9131.65	9376.62	7205.87	7232.18	8604.65	7230.91	7619.67	7227.56	7491.02
334.78	16904.2	16752.7	7815.22	7860.07	16256.5	7829.75	8251.99		334.38	11224.6	10921.7	7088.75	7104.8	9977.5	7095.76	7370.97	7123.28	7693.17		334.38	8884.13	9176.57	7198.71	7224.15	8466.95	7223.1	7580.93	7219.79	7455.2
334.68	16478.3	15749.6	7781.69	7824.96	15286.1	7795.83	8187.7		334.28	10136	10209.8	7068.72	7084.24	9344.72	7075.55	7315.59	7102.34	7630.96		334.28	8985.09	8990.3	7192.44	7217.06	8335.31	7216.2	7546.47	7212.94	7424.51
334.58	14771.2	14655	7749.6	7791.38	14221.4	7763.38	8127.67		334.18	9486.79	9609.68	7053.86	7068.88	8815.07	7060.52	7270.18	7086.62	7577.73		334.18	8558.52	8818.78	7185.77	7209.6	8212.04	7208.94	7514.56	7205.72	7396.76
334.48	14030.5	13580.8	7723.69	7764.06	13174.4	7737.12	8076.36		334.08	8985.83	9121.19	7042.08	7056.62	8389.26	7048.58	7232.13	7074	7530.99		334.08	8332.49	8664.7	7180.66	7203.74	8100.86	7203.25	7486.76	7200.07	7373.3
334.38	13403.1	12589.3	7700.43	7739.44	12207.7	7713.51	8029.94		333.98	8638.69	8735.77	7032.66	7046.75	8059.59	7039.01	7200.26	7063.78	7489.71		333.98	8193.62	8527.05	7176.37	7198.75	8001.52	7198.41	7462.01	7195.28	7352.94
334.28	11680.8	11715.6	7679.39	7717.12	11356.7	7692.15	7987.78		333.88	7984.18	8438.59	7024.88	7038.53	7812	7031.08	7173.34	7055.22	7452.83		333.88	8179.41	8404.44	7172.59	7194.28	7913.31	7194.09	7439.71	7191	7334.98
334.18	11150.6	10976.9	7664.62	7701.14	10638.8	7677.07	7953.73		333.78	7982.65	8214.91	7020.24	7033.47	7632.49	7026.29	7152.45	7049.83	7421.57		333.78	7967.59	8295.16	7168.84	7189.88	7835.03	7189.83	7419.16	7186.78	7318.69
334.08	10245	10367.8	7651.76	7687.11	10048.9	7663.9	7923.21		333.68	7858.96	8045.52	7015.58	7028.41	7502.5	7021.48	7134.02	7044.45	7392.53		333.68	7651.15	8198.56	7165.87	7186.29	7766.46	7186.36	7400.9	7183.36	7304.55
333.98	9346.87	9879.55	7642.2	7676.44	9578.2	7654.04	7897.46		333.58	7644.92	7916.9	7011.49	7023.95	7409.11	7017.26	7118.28	7039.67	7366.08		333.58	7757.78	8113.64	7164.06	7183.89	7706.98	7184.08	7385.14	7181.11	7292.76
333.88	9240.3	9496.12	7635.91	7669.1	9210.96	7647.47	7876.31		333.48	7479.95	7818.19	7008.42	7020.52	7341.98	7014.06	7105.35	7035.93	7342.47		333.48	7702.57	8037.58	7161.85	7181.11	7654.07	7181.41	7370.17	7178.48	7281.61
333.78	8871.83	9197.06	7629.99	7662.17	8926.85	7641.28	7856.73		333.38	7954.49	7740.57	7006.14	7017.89	7292.76	7011.65	7094.69	7033	7321.27		333.38	7677.71	7969.76	7159.84	7178.55	7607.41	7178.95	7356.45	7176.07	7271.54
333.68	8667.38	8965.92	7625.41	7656.62	8709.53	7636.43	7839.56		333.28	7643.11	7674.9	7001.55	7012.97	7252.72	7006.94	7082.97	7027.78	7299.25		333.28	7855.28	7909.07	7157.91	7176.1	7566.1	7176.59	7343.77	7173.75	7262.34
333.58	8481.16	8786.53	7621.56	7651.86	8542.93	7632.33	7824.09		333.18	7658.63	7620.83	6998.44	7009.54	7221.88	7003.71	7073.78	7024.07	7280.04		333.18	7687.9	7853.85	7155.32	7173	7528.68	7173.58	7331.27	7170.78	7253.15
333.48	8477.61	8645.94	7618.39	7647.81	8414.21	7628.92	7810.18		333.08	7492.84	7574.05	6995.24	7006.04	7196.21	7000.4	7065.35	7020.29	7261.96		333.08	7634.43	7804.61	7153.34	7170.54	7495.83	7171.19	7320.15	7168.43	7245.17
333.38	8285.24	8533.31	7615.22	7643.79	8312.6	7625.51	7797.07		332.98	6949.61	7533.61	6992.83	7003.33	7175.05	6997.88	7058.41	7017.32	7245.77		332.98	7597.28	7760.27	7151.55	7168.29	7466.6	7169.01	7309.9	7166.29	7237.92
333.28	8252.9	8441.83	7612.75	7640.52	8231.38	7622.81	7785.38		332.88	7340.59	7500.15	6993.04	7003.26	7159.26	6997.98	7054.66	7016.98	7233.19		332.88	7517.72	7720.16	7149.89	7166.19	7440.48	7166.97	7300.41	7164.29	7231.27
333.18	7983.83	8365.52	7610.39	7637.38	8164.62	7620.22	7774.46		332.78	7427.53	7468.33	6991.36	7001.31	7143.69	6996.19	7049.5	7014.77	7219.63		332.78	7402.81	7683.95	7148.52	7164.39	7417.23	7165.24	7291.77	7162.6	7225.33
333.08	7983.39	8301.45	7609.01	7635.26	8109.47	7618.63	7765.12		332.68	7391.85	7439.03	6989.24	6998.94	7129.41	6993.98	7044.31	7012.15	7206.47		332.68	7450.72	7651.34	7147.57	7163.04	7396.67	7163.94	7284.06	7161.33	7220.18
332.98	7926.7	8246.04	7607.63	7633.17	8062.39	7617.04	7756.32		332.58	7379.82	7412.42	6987.29	6996.74	7116.69	6991.93	7039.59	7009.71	7194.22		332.58	7353.46	7621.36	7146.45	7161.51	7377.9	7162.47	7276.63	7159.9	7215.18
332.88	7774.73	8197.62	7606.45	7631.31	8021.77	7615.66	7748.23		332.48	7604.07	7388.03	6985.39	6994.6	7105.21	6989.94	7035.2	7007.33	7182.72		332.48	7584.73	7594.24	7145.68	7160.36	7361.23	7161.36	7269.98	7158.83	7210.85
332.78	7944.69	8155.29	7605.83	7630.03	7986.75	7614.85	7741.15		332.38	7603.4	7364.44	6982.4	6991.37	7093.65	6986.85	7029.93	7003.87	7170.75		332.38	7617.38	7568.45	7144.04	7158.37	7345.21	7159.41	7262.86	7156.91	7205.91
332.68	8009.34	8116.91	7604.58	7628.15	7955.23	7613.41	7733.86		332.28	7238.32	7342.51	6979.39	6988.14	7082.95	6983.75	7024.84	7000.42	7159.35		332.28	7404.1	7544.51	7142.28	7156.25	7330.4	7157.34	7255.96	7154.88	7201.09
332.58	8023.27	8082.15	7603.09	7626.05	7926.92	7611.73	7726.72		332.18	7634.35	7323.82	6978.13	6986.67	7074.76	6982.41	7021.67	6998.73	7150.24		332.18	7567.25	7523.12	7141.31	7154.94	7317.57	7156.06	7250.17	7153.63	7197.28
332.48	8272.84	8050.67	7601.54	7623.92	7901.49	7610	7719.86		332.08	7473.97	7304.52	6974.95	6983.29	7065.32	6979.15	7016.71	6995.13	7139.7		332.08	7285.18	7502.69	7139.72	7153.03	7305.18	7154.18	7244.07	7151.79	7193.06
332.38	8065.38	8021.11	7599.06	7620.88	7877.64	7607.35	7712.41		331.98	7484.75	7287.16	6972.54	6980.67	7057.22	6976.65	7012.64	6992.3	7130.36		331.98	7465.42	7484.73	7139.18	7152.17	7294.77	7153.35	7239.28	7150.99	7190.06
332.28	8097.12	7994.81	7597.34	7618.62	7856.73	7605.47	7706.02		331.88	7595.37	7270.79	6970.06	6978	7049.58	6974.09	7008.61	6989.43	7121.38		331.88	7581.71	7467.38	7137.97	7150.65	7284.52	7151.86	7234.08	7149.54	7186.56
332.18	8219.44	7970.59	7595.49	7616.25	7837.58	7603.46	7699.77		331.78	7058.91	7254.83	6967.03	6974.78	7041.83	6970.98	7004.12	6986.01	7112.24		331.78	7641.37	7450.74	7136.32	7148.71	7274.58	7149.94	7228.67	7147.65	7182.77
332.08	7963.44	7947.84	7593.19	7613.45	7819.63	7601	7693.33		331.68	7219.77	7242.32	6966.58	6974.16	7037.08	6970.47	7002.31	6985.19	7106.03		331.68	7426.37	7434.91	7134.44	7146.54	7265.07	7147.8	7223.25	7145.54	7178.89
331.98	7825.79	7927.73	7591.83	7611.6	7804.07	7599.48	7688.06		331.58	7222.65	7229.81	6965.36	6972.76	7031.9	6969.17	6999.79	6983.6	7099.37		331.58	7383.68	7420.83	7133.35	7145.18	7256.96	7146.46	7218.82	7144.23	7175.93
331.88	8054.84	7909.65	7590.96	7610.27	7790.29	7598.47	7683.51		331.48	7170	7217.99	6964.11	6971.35	7027.02	6967.85	6997.32	6982.01	7093		331.48	7289.92	7407.77	7132.42	7143.99	7249.55	7145.28	7214.73	7143.09	7173.23
331.78	7797.66	7892.08	7589.25	7608.11	7776.79	7596.62	7678.32		331.38	7517.87	7207.08	6963.11	6970.19	7022.68	6966.78	6995.17	6980.67	7087.15		331.38	7262.04	7395.84	7131.83	7143.15	7242.96	7144.46	7211.15	7142.29	7170.99
331.68	8113.4	7876.66	7588.48	7606.9	7765.24	7595.71	7674.26		331.28	7356.91	7195.07	6960.43	6967.35	7016.91	6964.03	6991.38	6977.65	7079.89		331.28	7279.7	7384.72	7131.35	7142.41	7236.92	7143.74	7207.84	7141.6	7168.96
331.58	8001.08	7861.16	7586.55	7604.55	7753.42	7593.64	7669.2		331.18	7469.89	7184.38	6958.51	6965.27	7012.13	6962.04	6988.42	6975.4	7073.63		331.18	7432.67	7374.2	7130.8	7141.62	7231.21	7142.96	7204.6	7140.85	7166.94
331.48	8025.42	7847.06	7585.02	7602.61	7742.81	7591.98	7664.72		331.08	7369.97	7173.63	6956.03	6962.65	7007.01	6959.5	6984.95	6972.61	7067.04		331.08	7284.91	7363.71	7129.67	7140.27	7225.29	7141.62	7200.94	7139.54	7164.43
331.38	8026.69	7833.74	7583.39	7600.6	7732.81	7590.22	7660.3		330.98	7229.37	7163.83	6954.02	6960.51	7002.55	6957.44	6982.01	6970.3	7061.14		330.98	7546.32	7354.33	7129.1	7139.46	7220.24	7140.83	7197.94	7138.77	7162.55
331.28	7970.93	7821.22	7581.76	7598.58	7723.44	7588.46	7656		330.88	7132.64	7155.12	6952.69	6959.03	6998.94	6956.04	6979.78	6968.67	7056.11		330.88	7563.35	7344.47	7127.54	7137.69	7214.53	7139.06	7194.1	7137.04	7159.77
331.18	7815.01	7809.62	7580.32	7596.78	7714.86	7586.9	7652.04		330.78	7522.03	7147.27	6951.82	6958.03	6995.94	6955.11	6978.05	6967.51	7051.72		330.78	7515.95	7335.02	7125.92	7135.86	7209.01	7137.24	7190.29	7135.24	7156.98
331.08	7823.3	7799.26	7579.46	7595.56	7707.37	7585.92	7648.78		330.68	7122.68	7137.9	6949.06	6955.14	6991.19	6952.29	6974.47	6964.47	7045.62		330.68	7528.75	7326.18	7124.47	7134.2	7203.92	7135.59	7186.76	7133.62	7154.43
330.98	8011.88	7789.47	7578.56	7594.31	7700.32	7584.9	7645.6		330.58	7328.89	7130.8	6948.22	6954.18	6988.5	6951.4	6972.85	6963.35	7041.6		330.58	7197.64	7317.68	7122.97	7132.5	7199.01	7133.89	7183.28	7131.95	7151.88
330.88	7886.07	7779.53	7576.96	7592.38	7693	7583.19	7641.82		330.48	6992.08	7123.01	6946.37	6952.21	6984.92	6949.5	6970.26	6961.24	7036.73		330.48	7505.17	7310.79	7122.69	7132.03	7195.54	7133.43	7181.12	7131.51	7150.61
330.78	7930.89	7770.56	7575.82	7590.92	7686.53	7581.94	7638.61		330.38	7332.09	7117.14	6946.15	6951.87	6983.07	6949.23	6969.33	6960.76	7033.63		330.38	7376.21	7303.09	7121.27	7130.42	7191.11	7131.82	7177.89	7129.93	7148.24
330.68	7633.17	7761.88	7574.51	7589.3	7680.25	7580.53	7635.33		330.28	7346.55	7109.89	6944.28	6949.89	6979.68	6947.31	6966.78	6958.64	7029.01		330.28	7475.5	7296.2	7120.32	7129.29	7187.34	7130.69	7175.23	7128.83	7146.4
330.58	7885.25	7754.73	7574.29	7588.78	7675.39	7580.21	7633.23		330.18	7355.89	7102.83	6942.33	6947.83	6976.3	6945.31	6964.18	6956.44	7024.44		330.18	7368.11	7289.23	7118.99	7127.8	7183.36	7129.2	7172.26	7127.35	7144.23
330.48	7791.47	7747.04	7573.14	7587.34	7669.89	7578.96	7630.28		330.08	7351.16	7095.95	6940.33	6945.72	6972.94	6943.25	6961.55	6954.2	7019.93		330.08	7153.87	7282.93	7118.07	7126.7	7179.93	7128.1	7169.77	7126.28	7142.49
330.38	7955.94	7740.06	7572.34	7586.25	7665.01	7578.06	7627.76		329.98	7273.8	7089.32	6938.34	6943.62	6969.68	6941.22	6958.97	6951.98	7015.55		329.98	7451.05	7277.69	7117.94	7126.4	7177.44	7127.8	7168.13	7126.01	7141.58
330.28	8255.12	7732.8	7570.92	7584.56	7659.77	7576.54	7624.7		329.88	7411.68	7083.26	6936.72	6941.9	6966.86	6939.55	6956.77	6950.12	7011.63		329.88	7618.61	7271.59	7116.69	7125	7173.97	7126.4	7165.46	7124.63	7139.61
330.18	7904.06	7724.75	7568.4	7581.76	7653.65	7573.93	7620.6		329.78	7246.91	7076.72	6934.41	6939.5	6963.43	6937.2	6953.92	6947.6	7007.14		329.78	7225	7265.08	7114.83	7122.97	7169.99	7124.38	7162.21	7122.63	7137.04
330.08	7692.16	7718.28	7567.16	7580.26	7649.03	7572.6	7617.86		329.68	7123.84	7071.16	6932.9	6937.89	6960.85	6935.64	6951.88	6945.87	7003.53		329.68	7435.17	7260.25	7114.42	7122.41	7167.59	7123.81	7160.48	7122.09	7135.96
329.98	8233.48	7712.85	7566.7	7579.55	7645.39	7572.05	7615.96		329.58	7310.8	7066.36	6931.98	6936.87	6958.91	6934.67	6950.44	6944.73	7000.6		329.58	7397.51	7254.84	7113.22	7121.07	7164.5	7122.47	7158.03	7120.76	7134.12
329.88	7796.94	7705.67	7564.24	7576.84	7639.93	7569.5	7612.12		329.48	7688.39	7060.82	6930.14	6934.95	6956.12	6932.8	6948.12	6942.69	6996.84		329.48	7514.63	7249.75	7112.17	7119.87	7161.65	7121.27	7155.76	7119.58	7132.45
329.78	7630.58	7700.33	7563.38	7575.75	7636.23	7568.56	7609.94		329.38	7536.46	7053.6	6926.47	6931.19	6951.54	6929.08	6943.98	6938.82	6991.33		329.38	7583.4	7244.39	7110.67	7118.23	7158.45	7119.62	7153.09	7117.96	7130.37
329.68	7730.79	7695.82	7563.13	7575.27	7633.31	7568.23	7608.42		329.28	7192.76	7047.24	6923.51	6928.15	6947.73	6926.09	6940.58	6935.66	6986.6		329.28	7296.56	7238.94	7108.91	7116.34	7155.08	7117.73	7150.22	7116.08	7128.05
329.58	7983.54	7691.14	7562.51	7574.42	7630.15	7567.53	7606.58		329.18	7119.02	7042.67	6922.21	6926.76	6945.61	6924.74	6938.84	6934.17	6983.6		329.18	7580.72	7234.71	7108.21	7115.51	7152.85	7116.89	7148.44	7115.27	7126.81
329.48	7959.49	7685.71	7560.96	7572.65	7626.2	7565.89	7603.85		329.08	7219.81	7038.58	6921.26	6925.73	6943.88	6923.75	6937.47	6933.03	6981.01		329.08	7504.97	7229.57	7106.45	7113.62	7149.63	7115	7145.65	7113.4	7124.54
329.38	7559.49	7680.55	7559.49	7570.97	7622.45	7564.35	7601.26		328.98	6919.81	7034.13	6919.81	6924.2	6941.69	6922.27	6935.62	6931.4	6978		328.98	7104.97	7224.84	7104.97	7112.01	7146.76	7113.39	7143.17	7111.81	7122.56

## Sheet: Figure 3e
d-band center
PdL/PdSn-NW unannealing			PdL/PdSn-NW 400 oC
Intensity	B.E.(eV)		Intensity	B.E.(eV)
399.204	-9.98		463.85	-9.98
375.367	-9.88		516.7	-9.88
430.509	-9.78		487.885	-9.78
416.976	-9.68		426.3	-9.68
473.371	-9.58		543.518	-9.58
406.129	-9.48		492.178	-9.48
401.875	-9.38		434.812	-9.38
394.145	-9.28		498.035	-9.28
413.198	-9.18		460.418	-9.18
388.036	-9.08		520.198	-9.08
419.151	-8.98		423.164	-8.98
441.48	-8.88		527.302	-8.88
497.244	-8.78		568.326	-8.78
510.708	-8.68		600.65	-8.68
516.316	-8.58		585.948	-8.58
516.186	-8.48		626.905	-8.48
643.7	-8.38		647.704	-8.38
710.637	-8.28		813.13	-8.28
768.413	-8.18		851.56	-8.18
868.466	-8.08		1085.67	-8.08
1097.95	-7.98		1125.3	-7.98
1082.09	-7.88		1251.22	-7.88
1214.88	-7.78		1502.31	-7.78
1511.51	-7.68		1340.78	-7.68
1356.89	-7.58		1471.59	-7.58
1482.26	-7.48		1629.91	-7.48
1617.76	-7.38		1663.38	-7.38
1604.03	-7.28		1656.81	-7.28
1648.48	-7.18		1753.31	-7.18
1735.99	-7.08		1708.19	-7.08
1789.92	-6.98		1914.94	-6.98
1680.53	-6.88		1841.49	-6.88
1810.87	-6.78		1576.1	-6.78
1667.43	-6.68		1590.24	-6.68
1599.27	-6.58		1656.31	-6.58
1567.06	-6.48		1390.63	-6.48
1443.03	-6.38		1407.2	-6.38
1531.6	-6.28		1438.68	-6.28
1549.43	-6.18		1308.43	-6.18
1432.51	-6.08		1342.78	-6.08
1344.08	-5.98		1480.03	-5.98
1389.92	-5.88		1424.45	-5.88
1369	-5.78		1387.62	-5.78
1450.04	-5.68		1416.03	-5.68
1347.75	-5.58		1578.4	-5.58
1466.96	-5.48		1582.26	-5.48
1514.31	-5.38		1425.72	-5.38
1563.26	-5.28		1544.88	-5.28
1533.8	-5.18		1505.96	-5.18
1648.36	-5.08		1616.15	-5.08
1606.04	-4.98		1481.12	-4.98
1513.25	-4.88		1449.14	-4.88
1564.74	-4.78		1500.3	-4.78
1495.69	-4.68		1557.13	-4.68
1517.67	-4.58		1543.69	-4.58
1462.07	-4.48		1404.19	-4.48
1507.42	-4.38		1417.16	-4.38
1399.34	-4.28		1450.14	-4.28
1566.15	-4.18		1406.76	-4.18
1342.76	-4.08		1444.04	-4.08
1282.47	-3.98		1415	-3.98
1342.69	-3.88		1293.63	-3.88
1375.77	-3.78		1377.62	-3.78
1348.33	-3.68		1327.38	-3.68
1307.36	-3.58		1316.54	-3.58
1344.35	-3.48		1276.3	-3.48
1076.68	-3.38		1072.54	-3.38
976.402	-3.28		1071.75	-3.28
1034.53	-3.18		958.977	-3.18
939.502	-3.08		1087.55	-3.08
787.52	-2.98		989.741	-2.98
747.437	-2.88		922.684	-2.88
672.792	-2.78		910.974	-2.78
567.073	-2.68		799.701	-2.68
567.989	-2.58		840.172	-2.58
433.577	-2.48		702.726	-2.48
536.089	-2.38		837.623	-2.38
424.022	-2.28		910.481	-2.28
462.61	-2.18		767.633	-2.18
449.073	-2.08		739.253	-2.08
437.179	-1.98		655.881	-1.98
400.193	-1.88		732.28	-1.88
377.351	-1.78		630.795	-1.78
401.91	-1.68		688.497	-1.68
406.323	-1.58		649.723	-1.58
411.231	-1.48		585.808	-1.48
486.898	-1.38		462.803	-1.38
557.025	-1.28		551.335	-1.28
408.316	-1.18		476.541	-1.18
480.28	-1.08		418.123	-1.08
387.475	-0.98		399.235	-0.98
450.91	-0.88		414.481	-0.88
387.344	-0.78		373.31	-0.78
430.766	-0.68		331.003	-0.68
414.694	-0.58		262.667	-0.58
396.715	-0.48		232.022	-0.48
377.004	-0.38		218.976	-0.38
378.202	-0.28		172.014	-0.28
365.371	-0.18		230.476	-0.18
383.404	-0.08		148.023	-0.08

## Sheet: Figure 4a
EXAFS spectra of the Pd-K edge
R(X)	Intensity:PdSn-NW	Intensity:PdL/PdSn-NW	Intensity:PdSn-NP	Intensity:Pd Foil	Intensity:PdO
0	0.16534	0.20934	0.12017	0.09925	0.0441
0.03068	0.16041	0.20002	0.11902	0.0968	0.04078
0.06136	0.14678	0.17286	0.11558	0.09025	0.03206
0.09204	0.12818	0.13023	0.10996	0.08214	0.0231
0.12272	0.11161	0.07609	0.10258	0.07656	0.02532
0.1534	0.10643	0.02028	0.09459	0.07755	0.03827
0.18408	0.11709	0.05459	0.08817	0.0856	0.05162
0.21476	0.13771	0.11397	0.08628	0.09719	0.06024
0.24544	0.15911	0.16544	0.0911	0.10784	0.06195
0.27612	0.1746	0.2036	0.10209	0.11414	0.05674
0.3068	0.18035	0.22475	0.11629	0.11403	0.04748
0.33748	0.17488	0.22663	0.13011	0.10686	0.04183
0.36816	0.15903	0.20864	0.14039	0.09358	0.04874
0.39884	0.13658	0.17188	0.14463	0.07752	0.06496
0.42951	0.11574	0.11921	0.14113	0.06601	0.08146
0.46019	0.10947	0.05558	0.12903	0.06896	0.09234
0.49087	0.12527	0.02449	0.1085	0.08676	0.09466
0.52155	0.15487	0.0917	0.08142	0.1103	0.08834
0.55223	0.18583	0.15701	0.05446	0.13192	0.07763
0.58291	0.20945	0.21054	0.05013	0.14686	0.07355
0.61359	0.22033	0.24662	0.08068	0.15211	0.08802
0.64427	0.21539	0.26116	0.12375	0.14603	0.11785
0.67495	0.1937	0.252	0.16805	0.12828	0.15209
0.70563	0.15678	0.21969	0.20886	0.10007	0.1826
0.73631	0.11072	0.1696	0.24324	0.06551	0.20468
0.76699	0.07712	0.12083	0.26913	0.04113	0.21679
0.79767	0.10041	0.12628	0.28525	0.06261	0.22104
0.82835	0.16299	0.20054	0.29103	0.10628	0.22346
0.85903	0.23211	0.29846	0.28661	0.14987	0.23257
0.88971	0.29522	0.39606	0.27269	0.18611	0.25469
0.92039	0.3455	0.4807	0.25047	0.21064	0.28925
0.95107	0.3785	0.5432	0.22164	0.22059	0.32971
0.98175	0.39182	0.57653	0.18868	0.21451	0.36813
1.01243	0.38537	0.57592	0.15589	0.19283	0.39855
1.04311	0.36187	0.53921	0.13196	0.15873	0.41871
1.07379	0.32766	0.46726	0.13087	0.12093	0.43093
1.10447	0.29371	0.36482	0.15979	0.10128	0.44223
1.13515	0.27514	0.24386	0.21042	0.12451	0.46239
1.16583	0.28436	0.14642	0.27206	0.17623	0.49959
1.19651	0.32023	0.18918	0.33731	0.2331	0.55578
1.22718	0.37017	0.32658	0.40044	0.28271	0.62624
1.25786	0.42124	0.47236	0.45626	0.31797	0.7032
1.28854	0.46512	0.60073	0.49975	0.33468	0.77976
1.31922	0.49849	0.69832	0.52618	0.33147	0.85204
1.3499	0.52265	0.75595	0.53146	0.31073	0.91977
1.38058	0.54295	0.76779	0.51244	0.28065	0.98546
1.41126	0.56727	0.73146	0.46735	0.25833	1.05242
1.44194	0.60305	0.64855	0.39607	0.26736	1.12228
1.47262	0.65364	0.52545	0.30057	0.31837	1.19295
1.5033	0.7164	0.37651	0.18611	0.39863	1.25821
1.53398	0.7839	0.24134	0.07552	0.48895	1.3088
1.56466	0.84663	0.23603	0.12583	0.57401	1.33448
1.59534	0.89572	0.38111	0.26484	0.64279	1.32621
1.62602	0.92475	0.56132	0.40553	0.68774	1.27783
1.6567	0.93129	0.72992	0.53409	0.70493	1.18724
1.68738	0.91819	0.86787	0.64186	0.69469	1.05679
1.71806	0.89473	0.96434	0.72206	0.6629	0.89324
1.74874	0.87666	1.01379	0.76984	0.62261	0.70705
1.77942	0.88292	1.01572	0.78269	0.59474	0.51139
1.8101	0.92739	0.97514	0.76077	0.60281	0.32105
1.84078	1.01029	0.90303	0.70716	0.65861	0.15273
1.87146	1.11771	0.81685	0.62803	0.75296	0.05546
1.90214	1.22866	0.73959	0.53283	0.86438	0.11916
1.93282	1.3219	0.69419	0.43455	0.97105	0.1743
1.9635	1.37959	0.69091	0.3498	1.05585	0.18834
1.99418	1.38932	0.71834	0.29563	1.10755	0.16305
2.02485	1.34623	0.75167	0.27739	1.12196	0.10707
2.05553	1.25671	0.76822	0.27923	1.10406	0.04282
2.08621	1.1457	0.75712	0.27936	1.07158	0.0785
2.11689	1.06777	0.72616	0.26976	1.0581	0.15817
2.14757	1.10393	0.71079	0.26802	1.10777	0.2257
2.17825	1.30633	0.77277	0.31835	1.25277	0.26929
2.20893	1.65243	0.95732	0.44861	1.49244	0.28371
2.23961	2.0868	1.25508	0.64622	1.80091	0.26992
2.27029	2.56063	1.62945	0.88942	2.14582	0.23763
2.30097	3.03617	2.04442	1.15941	2.4973	0.21088
2.33165	3.48315	2.46888	1.43906	2.82967	0.22513
2.36233	3.87648	2.87523	1.7118	3.12127	0.28912
2.39301	4.19569	3.2388	1.96171	3.3544	0.37776
2.42369	4.425	3.53807	2.17414	3.51545	0.46792
2.45437	4.5536	3.75543	2.33637	3.59519	0.54677
2.48505	4.57592	3.87785	2.43842	3.58892	0.60924
2.51573	4.49174	3.89751	2.47359	3.49654	0.65664
2.54641	4.30594	3.81216	2.43891	3.3223	0.69537
2.57709	4.02818	3.62518	2.33534	3.0745	0.73452
2.60777	3.67217	3.34528	2.16773	2.76482	0.78193
2.63845	3.25492	2.98597	1.94462	2.4076	0.84044
2.66913	2.7957	2.56475	1.67787	2.01893	0.90657
2.69981	2.3151	2.10217	1.38227	1.61571	0.97258
2.73049	1.83413	1.62094	1.07569	1.21469	1.03
2.76117	1.37379	1.14579	0.78077	0.83161	1.07264
2.79185	0.95581	0.70697	0.53262	0.48059	1.09841
2.82252	0.60801	0.36887	0.39749	0.17537	1.10993
2.8532	0.38491	0.3376	0.42854	0.10035	1.11381
2.88388	0.36254	0.54673	0.54555	0.29481	1.1186
2.91456	0.46119	0.74717	0.66114	0.43787	1.13154
2.94524	0.55685	0.88595	0.74254	0.52516	1.15526
2.97592	0.61084	0.9548	0.7806	0.56018	1.18634
3.0066	0.61787	0.95646	0.77561	0.549	1.21654
3.03728	0.58304	0.89907	0.73298	0.49943	1.23574
3.06796	0.51593	0.79447	0.66169	0.42022	1.23477
3.09864	0.42911	0.65761	0.57362	0.32046	1.20745
3.12932	0.33873	0.50736	0.48364	0.20902	1.15133
3.16	0.26738	0.37127	0.40971	0.09487	1.06781
3.19068	0.24283	0.29608	0.37003	0.03443	0.96161
3.22136	0.27182	0.32231	0.37229	0.13132	0.83996
3.25204	0.32844	0.41375	0.40588	0.22531	0.71156
3.28272	0.38814	0.51794	0.45281	0.30675	0.58542
3.3134	0.43904	0.61142	0.5001	0.37419	0.46963
3.34408	0.47669	0.68627	0.54151	0.42739	0.3701
3.37476	0.50028	0.74088	0.57514	0.46669	0.28922
3.40544	0.51075	0.77641	0.60109	0.49262	0.2251
3.43612	0.50985	0.79508	0.61986	0.50571	0.17251
3.4668	0.49951	0.79908	0.63134	0.5064	0.12592
3.49748	0.4815	0.79003	0.63449	0.4951	0.08378
3.52816	0.45723	0.76876	0.62758	0.47236	0.05646
3.55884	0.42783	0.73558	0.60875	0.43902	0.06757
3.58952	0.39421	0.6907	0.57677	0.39632	0.10205
3.62019	0.35723	0.63484	0.53167	0.34599	0.13669
3.65087	0.31784	0.56976	0.47544	0.29018	0.1628
3.68155	0.27706	0.49865	0.41259	0.23136	0.17654
3.71223	0.236	0.42649	0.35103	0.17206	0.17641
3.74291	0.19573	0.36027	0.30274	0.11476	0.16305
3.77359	0.15718	0.3085	0.2812	0.06168	0.13953
3.80427	0.12113	0.27873	0.29166	0.0172	0.11289
3.83495	0.08842	0.27199	0.32442	0.03257	0.09718
3.86563	0.06057	0.28048	0.36386	0.06748	0.10801
3.89631	0.04175	0.29292	0.39774	0.09751	0.14114
3.92699	0.03915	0.3006	0.41874	0.12245	0.18154
3.95767	0.04957	0.29893	0.42333	0.14246	0.21944
3.98835	0.06184	0.2869	0.41086	0.15732	0.24951
4.01903	0.0699	0.2663	0.38306	0.16634	0.26885
4.04971	0.07096	0.24115	0.34388	0.16865	0.2762
4.08039	0.06404	0.21712	0.2995	0.16385	0.27162
4.11107	0.05195	0.20017	0.25836	0.15311	0.25629
4.14175	0.0497	0.19384	0.23024	0.14128	0.2324
4.17243	0.07812	0.19678	0.22197	0.1393	0.20282
4.20311	0.13045	0.20379	0.23147	0.16068	0.17091
4.23379	0.19677	0.20933	0.249	0.20875	0.1402
4.26447	0.27186	0.21019	0.26443	0.27635	0.11401
4.29515	0.35149	0.20638	0.27091	0.35503	0.0947
4.32583	0.43141	0.20161	0.26496	0.43777	0.08278
4.35651	0.50725	0.20292	0.24581	0.51852	0.07656
4.38719	0.57469	0.2179	0.21517	0.59186	0.0737
4.41786	0.6297	0.24958	0.17766	0.65291	0.07295
4.44854	0.66878	0.29465	0.14275	0.69751	0.0744
4.47922	0.68917	0.34654	0.1273	0.72239	0.07839
4.5099	0.68903	0.39855	0.14452	0.72532	0.08432
4.54058	0.66758	0.44486	0.18477	0.70526	0.09061
4.57126	0.62513	0.48071	0.23151	0.66241	0.0954
4.60194	0.56303	0.50239	0.27446	0.59821	0.09734
4.63262	0.48366	0.50724	0.30778	0.51527	0.09603
4.6633	0.39023	0.49363	0.32795	0.41735	0.09221
4.69398	0.28663	0.46107	0.33296	0.30947	0.08785
4.72466	0.17731	0.41013	0.32202	0.19912	0.0856
4.75534	0.06821	0.34265	0.29545	0.10629	0.08761
4.78602	0.04967	0.26197	0.25473	0.1078	0.094
4.8167	0.14791	0.17474	0.20265	0.19272	0.10306
4.84738	0.23873	0.10224	0.14443	0.28442	0.11268
4.87806	0.31659	0.1142	0.09334	0.36585	0.12166
4.90874	0.37904	0.19825	0.08714	0.43189	0.13006
4.93942	0.42463	0.29367	0.13558	0.48016	0.13905
4.9701	0.45277	0.38371	0.19919	0.5097	0.1502
5.00078	0.46369	0.46162	0.26089	0.52059	0.16445
5.03146	0.45832	0.52307	0.31431	0.51378	0.1814
5.06214	0.43824	0.56512	0.35599	0.49097	0.19932
5.09282	0.40551	0.58606	0.38391	0.4544	0.21567
5.1235	0.36256	0.58549	0.39724	0.40677	0.2278
5.15418	0.31205	0.56435	0.39633	0.35103	0.23348
5.18486	0.25676	0.52506	0.38274	0.29031	0.23118
5.21553	0.19951	0.47165	0.35934	0.22778	0.22028
5.24621	0.1431	0.40994	0.33031	0.16674	0.20118
5.27689	0.09069	0.34809	0.30106	0.11105	0.17536
5.30757	0.04812	0.29696	0.27766	0.06738	0.14548
5.33825	0.03642	0.26848	0.26516	0.05151	0.11573
5.36893	0.05923	0.26853	0.26511	0.06704	0.09236
5.39961	0.08446	0.29027	0.27449	0.089	0.08267
5.43029	0.10379	0.32006	0.28759	0.10565	0.0879
5.46097	0.11608	0.34649	0.29879	0.11425	0.10019
5.49165	0.12174	0.36267	0.30404	0.11449	0.11146
5.52233	0.12193	0.36543	0.30127	0.10711	0.1174
5.55301	0.11839	0.35433	0.29034	0.09358	0.11652
5.58369	0.11332	0.33129	0.27284	0.07624	0.10921
5.61437	0.10904	0.30037	0.25207	0.05913	0.09745
5.64505	0.10748	0.26797	0.2328	0.04956	0.08485
5.67573	0.1094	0.24262	0.22035	0.05486	0.07658
5.70641	0.11414	0.23283	0.21855	0.07135	0.07704
5.73709	0.12004	0.24206	0.22748	0.09114	0.08568
5.76777	0.12526	0.26584	0.24344	0.10977	0.09767
5.79845	0.12829	0.29582	0.26144	0.1251	0.10827
5.82913	0.12809	0.32471	0.27729	0.13611	0.11443
5.85981	0.12417	0.34781	0.28845	0.14246	0.11453
5.89049	0.11646	0.3628	0.29407	0.14431	0.10805
5.92117	0.10529	0.36926	0.29484	0.14227	0.09532
5.95185	0.09128	0.36824	0.29271	0.13728	0.07725
5.98253	0.07535	0.36195	0.29041	0.13054	0.05526
6.0132	0.05868	0.35326	0.29072	0.12339	0.0312
6.04388	0.04296	0.34517	0.29549	0.11711	0.00998
6.07456	0.03107	0.34007	0.30494	0.11267	0.02212
6.10524	0.02739	0.33911	0.31762	0.11048	0.04379
6.13592	0.03234	0.34194	0.33102	0.11031	0.06309
6.1666	0.04045	0.34702	0.34249	0.11146	0.07887
6.19728	0.04792	0.35231	0.34987	0.11301	0.09078
6.22796	0.05317	0.35597	0.35186	0.11414	0.09882
6.25864	0.05562	0.35673	0.34819	0.11421	0.10329
6.28932	0.05507	0.35413	0.33961	0.11276	0.10463
6.32	0.05157	0.34844	0.32779	0.10955	0.10339
6.35068	0.0453	0.34057	0.31506	0.10446	0.10018
6.38136	0.03656	0.33177	0.30401	0.09759	0.09568
6.41204	0.02575	0.32345	0.29676	0.08921	0.09059
6.44272	0.0134	0.31679	0.29437	0.08003	0.08566
6.4734	0.00326	0.31262	0.29641	0.07135	0.08159
6.50408	0.01548	0.31122	0.30127	0.06543	0.07889
6.53476	0.02991	0.31246	0.30682	0.06505	0.07767
6.56544	0.04409	0.31586	0.31113	0.0718	0.0776
6.59612	0.05743	0.32087	0.31302	0.08468	0.07806
6.6268	0.06945	0.32694	0.31221	0.10132	0.07837
6.65748	0.07974	0.33359	0.30939	0.11945	0.07797
6.68816	0.08796	0.34038	0.30601	0.13732	0.07661
6.71884	0.09386	0.34688	0.30395	0.15361	0.07436
6.74952	0.09726	0.35265	0.30498	0.16729	0.07151
6.7802	0.09811	0.35725	0.31011	0.17767	0.06851
6.81087	0.09645	0.36029	0.31926	0.1843	0.06577
6.84155	0.09241	0.36152	0.33125	0.18707	0.06354
6.87223	0.08625	0.3609	0.3442	0.18621	0.06181
6.90291	0.07837	0.35863	0.35609	0.18227	0.06036
6.93359	0.06942	0.35516	0.36515	0.17617	0.05894
6.96427	0.06036	0.35111	0.37017	0.16913	0.05738
6.99495	0.05273	0.34712	0.37057	0.16256	0.05572
7.02563	0.04866	0.34372	0.36646	0.15781	0.05417
7.05631	0.04992	0.34114	0.3586	0.15586	0.05303
7.08699	0.05636	0.33918	0.34821	0.15695	0.05255
7.11767	0.0661	0.33727	0.33687	0.16054	0.05277
7.14835	0.07712	0.33455	0.32613	0.16547	0.0535
7.17903	0.08786	0.33004	0.31725	0.17037	0.05443
7.20971	0.09723	0.32289	0.31082	0.17396	0.05525
7.24039	0.10445	0.31256	0.30666	0.17521	0.05578
7.27107	0.10896	0.29892	0.30384	0.17343	0.05599
7.30175	0.11042	0.28239	0.30102	0.16828	0.05598
7.33243	0.10866	0.26401	0.29681	0.15972	0.05588
7.36311	0.10374	0.24542	0.29013	0.14799	0.05584
7.39379	0.09588	0.22876	0.28039	0.13355	0.05588
7.42447	0.08552	0.21635	0.26767	0.11706	0.05597
7.45515	0.07329	0.21005	0.25275	0.0993	0.05598
7.48583	0.06003	0.21048	0.23709	0.08116	0.05582
7.51651	0.0469	0.21666	0.22266	0.06362	0.05543
7.54719	0.03564	0.22648	0.21168	0.04779	0.05478
7.57787	0.02887	0.23749	0.20592	0.0351	0.05392
7.60854	0.02871	0.24755	0.20602	0.02734	0.05288
7.63922	0.03338	0.25516	0.21117	0.02541	0.05167
7.6699	0.03928	0.2595	0.21941	0.02729	0.05028
7.70058	0.04424	0.26035	0.22848	0.02986	0.04867
7.73126	0.04729	0.25805	0.23636	0.03139	0.0468
7.76194	0.0481	0.25339	0.24165	0.03131	0.0447
7.79262	0.0467	0.24742	0.24366	0.02965	0.04242
7.8233	0.04335	0.24135	0.24234	0.0268	0.04007
7.85398	0.03852	0.23627	0.23823	0.0234	0.03772
7.88466	0.0329	0.23293	0.23232	0.02033	0.03539
7.91534	0.02742	0.23165	0.22586	0.01865	0.03298
7.94602	0.02337	0.23221	0.2201	0.01898	0.03032
7.9767	0.02211	0.23401	0.21597	0.021	0.02718
8.00738	0.02389	0.2363	0.21387	0.02377	0.02339
8.03806	0.02753	0.23838	0.21356	0.0265	0.0189
8.06874	0.03168	0.23976	0.2143	0.02873	0.01394
8.09942	0.03545	0.24023	0.21512	0.03025	0.00944
8.1301	0.03835	0.23985	0.21519	0.03108	0.00832
8.16078	0.04015	0.23892	0.214	0.03133	0.01228
8.19146	0.04077	0.23785	0.2115	0.03125	0.0182
8.22214	0.04022	0.23704	0.20808	0.03111	0.02427
8.25282	0.03858	0.2368	0.20451	0.03117	0.02978
8.2835	0.03595	0.23724	0.2017	0.03159	0.03437
8.31418	0.03249	0.23827	0.20045	0.03242	0.03785
8.34486	0.02838	0.23964	0.20117	0.03357	0.04015
8.37554	0.02381	0.24101	0.20371	0.03485	0.04132
8.40621	0.01899	0.24206	0.20745	0.0361	0.04151
8.43689	0.01415	0.24255	0.21146	0.03717	0.04093
8.46757	0.00952	0.24239	0.21482	0.03797	0.03985
8.49825	0.00531	0.24164	0.21683	0.03848	0.03854
8.52893	0.00178	0.24047	0.21713	0.03875	0.03728
8.55961	0.00148	0.23908	0.21578	0.03886	0.03628
8.59029	0.00349	0.23766	0.21318	0.0389	0.03566
8.62097	0.00487	0.23631	0.21002	0.03891	0.03548
8.65165	0.00572	0.23501	0.20703	0.0389	0.03565
8.68233	0.00644	0.23364	0.2048	0.03878	0.03603
8.71301	0.00749	0.23199	0.20361	0.03842	0.03643
8.74369	0.00918	0.2299	0.20326	0.03767	0.03666
8.77437	0.01145	0.22726	0.20321	0.03638	0.03653
8.80505	0.01398	0.22418	0.20272	0.03447	0.03593
8.83573	0.01643	0.2209	0.20107	0.03196	0.03476
8.86641	0.01847	0.21786	0.19777	0.02902	0.03302
8.89709	0.01982	0.21559	0.19268	0.02605	0.03076
8.92777	0.02025	0.21454	0.18613	0.02369	0.02809
8.95845	0.01963	0.21498	0.17886	0.0228	0.02518
8.98913	0.0179	0.21689	0.17197	0.02392	0.02221
9.01981	0.0151	0.21987	0.16665	0.02688	0.01937
9.05049	0.01141	0.22327	0.16388	0.03091	0.01684
9.08117	0.00728	0.22629	0.16403	0.03522	0.01469
9.11185	0.00458	0.22814	0.16671	0.03915	0.01296
9.14253	0.00712	0.22816	0.17091	0.04224	0.01155
9.17321	0.0121	0.22594	0.17528	0.04417	0.01037
9.20388	0.01725	0.22134	0.17858	0.04473	0.00933
9.23456	0.02196	0.21451	0.17985	0.04385	0.00841
9.26524	0.02586	0.20591	0.17852	0.04153	0.00761
9.29592	0.02873	0.19619	0.17449	0.03789	0.00696
9.3266	0.03042	0.18621	0.16803	0.03311	0.00646
9.35728	0.03085	0.17682	0.15982	0.02746	0.006
9.38796	0.03004	0.1688	0.15078	0.02131	0.00548
9.41864	0.02808	0.16263	0.14198	0.01518	0.00476
9.44932	0.02512	0.15842	0.13445	0.01012	0.0038
9.48	0.02141	0.15589	0.12888	0.0085	0.00261
9.51068	0.01721	0.15453	0.12548	0.01132	0.00137
9.54136	0.01289	0.15372	0.12388	0.01572	0.00114
9.57204	0.00894	0.15299	0.12331	0.02002	0.00231
9.60272	0.00623	0.15205	0.12292	0.0237	0.00352
9.6334	0.00596	0.15088	0.12202	0.02659	0.00443
9.66408	0.00753	0.14966	0.12023	0.02866	0.00486
9.69476	0.00931	0.14871	0.11752	0.02995	0.00473
9.72544	0.01061	0.14836	0.11422	0.03056	0.00398
9.75612	0.01121	0.14886	0.11091	0.03061	0.00265
9.7868	0.01111	0.15027	0.10828	0.03021	0.00087069
9.81748	0.01043	0.15242	0.10694	0.02947	0.00165
9.84816	0.00945	0.15499	0.10719	0.02848	0.00417
9.87884	0.00853	0.15755	0.10894	0.02729	0.00682
9.90952	0.00818	0.15965	0.11171	0.02594	0.0094
9.9402	0.0087	0.16093	0.11482	0.02442	0.01175
9.97088	0.00994	0.16113	0.11756	0.02277	0.01372

## Sheet: Figure 4b
PdSn-NW
Vacuum									O2 atmosphere									H2 atmosphere									O2+H2 atmosphere
B.E.(eV)	Raw Intensity	Peak Sum	Background	Peak 1	Peak 2	Peak 3	Peak 4		B.E.(eV)	Raw Intensity	Peak Sum	Background	Peak 1	Peak 2	Peak 3	Peak 4		B.E.(eV)	Raw Intensity	Peak Sum	Background	Peak 1	Peak 2	Peak 3	Peak 4		B.E.(eV)	Raw Intensity	Peak Sum	Background	Peak 1	Peak 2	Peak 3	Peak 4
350	11.0407	11.8502	11.0407	11.0784	11.053	11.4314	11.4095		350	19.3488	19.7129	19.3488	19.45	19.411	19.4952	19.4031		350	13.9111	14.518	13.9111	13.9255	13.9306	14.2748	14.1204		350	21.626	22.111	21.626	21.6545	21.626	21.9227	21.7858
349.9	14.807	11.8677	11.0407	11.0793	11.0532	11.442	11.4155		349.9	18.8038	19.721	19.3488	19.4523	19.4119	19.4993	19.404		349.9	17.1454	14.5321	13.9111	13.9258	13.9309	14.285	14.1238		349.9	19.4566	22.1228	21.626	21.6551	21.626	21.9312	21.7884
349.8	12.5626	11.8761	11.0309	11.0703	11.0435	11.4432	11.4117		349.8	13.5187	19.7319	19.3514	19.4571	19.4153	19.5061	19.4074		349.8	17.4118	14.5399	13.9041	13.9192	13.9242	14.2886	14.1203		349.8	21.2112	22.1431	21.6339	21.6637	21.6339	21.9481	21.7991
349.7	12.713	11.8909	11.0269	11.0672	11.0397	11.4507	11.414		349.7	19.0837	19.7673	19.3781	19.4862	19.443	19.5373	19.4351		349.7	21.3756	14.5475	13.8965	13.9119	13.9169	14.2921	14.1162		349.7	30.7718	22.1574	21.6355	21.6659	21.6355	21.959	21.8034
349.6	11.9024	11.906	11.0225	11.0637	11.0355	11.4583	11.4159		349.6	18.0268	19.7777	19.3795	19.4901	19.4453	19.5433	19.4374		349.6	21.89	14.5472	13.8803	13.896	13.9009	14.2874	14.1037		349.6	22.6537	22.1371	21.6019	21.6331	21.6019	21.9352	21.7727
349.5	12.5817	11.9239	11.0202	11.0624	11.0334	11.4685	11.4202		349.5	17.0191	19.7932	19.3857	19.4988	19.4524	19.5544	19.4446		349.5	20.7179	14.5463	13.8629	13.879	13.8839	14.2821	14.0901		349.5	25.8312	22.1471	21.5981	21.63	21.5981	21.9415	21.7718
349.4	17.0415	11.9407	11.0161	11.0593	11.0295	11.4775	11.4228		349.4	23.0807	19.8137	19.3965	19.5123	19.4642	19.5703	19.4564		349.4	24.4134	14.5486	13.8481	13.8646	13.8693	14.2799	14.0791		349.4	23.088	22.1459	21.5825	21.6152	21.5825	21.9366	21.7592
349.3	24.397	11.9467	11.0004	11.0446	11.0139	11.4754	11.4139		349.3	17.1355	19.8069	19.3796	19.4982	19.4483	19.5587	19.4405		349.3	28.114	14.5435	13.8252	13.8421	13.8468	14.2702	14.0601		349.3	17.6612	22.1553	21.577	21.6104	21.577	21.9422	21.7567
349.2	18.4288	11.9343	10.9654	11.0107	10.9792	11.4547	11.386		349.2	19.8891	19.8276	19.3899	19.5113	19.4596	19.5746	19.4519		349.2	22.1027	14.5311	13.7942	13.8115	13.8161	14.253	14.0332		349.2	24.707	22.1853	21.5914	21.6256	21.5914	21.9683	21.7743
349.1	15.277	11.9383	10.9459	10.9923	10.9599	11.4501	11.3738		349.1	27.6916	19.8362	19.3876	19.512	19.4584	19.5781	19.4507		349.1	21.9082	14.5324	13.7762	13.7939	13.7984	14.2494	14.0193		349.1	17.396	22.1902	21.5799	21.615	21.5799	21.969	21.766
349	17.0118	11.9513	10.9346	10.9821	10.9488	11.4544	11.3699		349	22.4333	19.8094	19.3495	19.4769	19.4213	19.5461	19.4137		349	17.2439	14.5349	13.7586	13.7767	13.7811	14.247	14.006		349	13.6588	22.2226	21.5953	21.6312	21.5953	21.9972	21.7847
348.9	17.6811	11.9609	10.9188	10.9675	10.9332	11.455	11.3616		348.9	15.9718	19.807	19.3354	19.4659	19.4083	19.5383	19.4006		348.9	21.691	14.5484	13.7511	13.7697	13.7739	14.2553	14.0028		348.9	20.7092	22.2695	21.6244	21.6612	21.6244	22.0399	21.8173
348.8	17.3796	11.9697	10.9011	10.951	10.9157	11.4545	11.3518		348.8	22.814	19.8347	19.3508	19.4846	19.4248	19.5605	19.4172		348.8	23.3436	14.5531	13.7339	13.7529	13.7571	14.2547	13.99		348.8	21.8416	22.2914	21.6278	21.6655	21.6278	22.0574	21.8241
348.7	19.5466	11.9803	10.8842	10.9354	10.8991	11.4557	11.3429		348.7	23.6393	19.8316	19.3349	19.4722	19.41	19.5516	19.4025		348.7	22.1471	14.5552	13.7131	13.7326	13.7366	14.2513	13.9738		348.7	20.7353	22.31	21.627	21.6657	21.627	22.0715	21.8269
348.6	19.3674	11.9866	10.8616	10.9141	10.8767	11.4522	11.3285		348.6	22.1864	19.8252	19.3152	19.456	19.3915	19.5392	19.384		348.6	21.1378	14.5608	13.6948	13.7148	13.7187	14.2514	13.9603		348.6	18.773	22.3337	21.6303	21.67	21.6303	22.0904	21.8339
348.5	16.7733	11.9946	10.8394	10.8933	10.8547	11.4502	11.3147		348.5	21.3747	19.8259	19.302	19.4465	19.3795	19.5338	19.3721		348.5	19.3967	14.5697	13.6786	13.6992	13.7029	14.2545	13.949		348.5	20.6355	22.3655	21.6408	21.6815	21.6408	22.1174	21.8482
348.4	19.7595	12.0108	10.8239	10.8793	10.8395	11.456	11.3079		348.4	20.7399	19.8309	19.2925	19.4408	19.3712	19.5325	19.3639		348.4	17.5673	14.5836	13.6663	13.6874	13.6909	14.2624	13.9416		348.4	19.6855	22.3915	21.6445	21.6863	21.6445	22.1385	21.8557
348.3	15.9151	12.0208	10.8006	10.8574	10.8164	11.4554	11.2935		348.3	16.0182	19.8394	19.2858	19.4381	19.3658	19.5344	19.3586		348.3	23.842	14.6026	13.6578	13.6795	13.6829	14.2754	13.9383		348.3	22.4124	22.4222	21.6517	21.6946	21.6517	22.164	21.8669
348.2	16.2434	12.0426	10.7873	10.8456	10.8033	11.4662	11.2893		348.2	15.0074	19.8702	19.3008	19.4573	19.382	19.5585	19.3749		348.2	22.0359	14.6093	13.6357	13.658	13.6612	14.2758	13.9215		348.2	18.8718	22.4441	21.6489	21.693	21.6489	22.1806	21.8683
348.1	16.7768	12.0654	10.773	10.833	10.7893	11.4778	11.2845		348.1	22.1944	19.9065	19.3205	19.4813	19.403	19.5878	19.396		348.1	25.3819	14.6213	13.6175	13.6404	13.6434	14.2814	13.9087		348.1	21.7763	22.4802	21.6591	21.7044	21.6591	22.2113	21.8827
348	16.9366	12.0891	10.7574	10.819	10.7739	11.4898	11.2785		348	21.4398	19.9107	19.3073	19.4726	19.3912	19.5847	19.3843		348	22.7918	14.6275	13.5921	13.6156	13.6183	14.281	13.8888		348	22.5611	22.5071	21.6586	21.7052	21.6586	22.2325	21.8866
347.9	14.5177	12.1148	10.7412	10.8046	10.7581	11.5035	11.2723		347.9	18.7286	19.9191	19.2976	19.4675	19.3828	19.5856	19.376		347.9	24.8371	14.641	13.5721	13.5963	13.5988	14.2876	13.8746		347.9	25.7751	22.5325	21.6553	21.7032	21.6553	22.2521	21.8878
347.8	19.7009	12.1495	10.7314	10.7966	10.7485	11.5259	11.2727		347.8	23.7843	19.9409	19.3002	19.475	19.3868	19.5995	19.3802		347.8	20.1978	14.6517	13.5477	13.5726	13.5749	14.2913	13.8561		347.8	25.8897	22.5478	21.6402	21.6895	21.6402	22.2614	21.8773
347.7	15.2394	12.1739	10.708	10.7751	10.7254	11.5375	11.2598		347.7	22.8168	19.9404	19.2796	19.4595	19.3676	19.5909	19.3611		347.7	26.1358	14.6743	13.5333	13.5589	13.5609	14.3066	13.8478		347.7	23.3847	22.5642	21.6246	21.6753	21.6246	22.2716	21.8665
347.6	21.5261	12.2135	10.6961	10.7653	10.7138	11.564	11.2588		347.6	21.8238	19.9453	19.2634	19.4486	19.3529	19.5874	19.3465		347.6	19.3461	14.686	13.506	13.5323	13.5341	14.3108	13.8267		347.6	21.531	22.5916	21.6181	21.6703	21.6181	22.2926	21.8649
347.5	17.3231	12.2408	10.6679	10.7391	10.6859	11.5778	11.2417		347.5	20.6271	19.9557	19.2516	19.4424	19.3426	19.5891	19.3365		347.5	17.1752	14.7145	13.4933	13.5205	13.5219	14.3317	13.8205		347.5	20.501	22.6278	21.6185	21.6722	21.6185	22.3221	21.8703
347.4	18.2098	12.2838	10.6505	10.7239	10.6688	11.6068	11.2359		347.4	28.1989	19.9729	19.2453	19.442	19.3378	19.5971	19.3319		347.4	20.4684	14.7501	13.4854	13.5133	13.5144	14.3593	13.8192		347.4	27.4643	22.6698	21.6226	21.678	21.6226	22.3573	21.8797
347.3	21.8452	12.3299	10.6308	10.7065	10.6494	11.6384	11.228		347.3	24.8271	19.9565	19.2042	19.407	19.2984	19.5712	19.2926		347.3	19.2528	14.781	13.4702	13.4991	13.4998	14.382	13.8109		347.3	28.4181	22.6887	21.6011	21.6582	21.6011	22.3691	21.8636
347.2	16.0827	12.3726	10.6015	10.6796	10.6204	11.6663	11.2109		347.2	17.8642	19.9567	19.1784	19.3876	19.2742	19.5617	19.2686		347.2	17.576	14.8172	13.4577	13.4875	13.4877	14.4098	13.8054		347.2	25.8151	22.7065	21.5761	21.635	21.5761	22.3795	21.8441
347.1	13.3627	12.4375	10.5872	10.6678	10.6065	11.7158	11.2092		347.1	23.808	19.9903	19.1845	19.4003	19.2819	19.585	19.2765		347.1	21.4892	14.8601	13.4488	13.4795	13.4793	14.4438	13.8038		347.1	20.0626	22.7364	21.5605	21.6213	21.5605	22.4018	21.8343
347	16.5164	12.5178	10.58	10.6631	10.5995	11.7801	11.2149		347	20.1651	19.9983	19.1633	19.3861	19.2624	19.5823	19.2573		347	17.754	14.8977	13.4314	13.4631	13.4625	14.4724	13.7939		347	21.704	22.7905	21.566	21.6288	21.566	22.448	21.8457
346.9	11.6671	12.5993	10.5645	10.6504	10.5844	11.8452	11.2128		346.9	23.1636	20.0246	19.1587	19.3888	19.2595	19.5975	19.2547		346.9	21.1825	14.9468	13.422	13.4547	13.4536	14.5121	13.7923		346.9	23.5002	22.8417	21.5655	21.6304	21.5655	22.4911	21.8513
346.8	15.371	12.7042	10.5616	10.6504	10.5819	11.933	11.2237		346.8	17.765	20.0391	19.1403	19.3782	19.243	19.6004	19.2384		346.8	19.0879	14.9923	13.4052	13.439	13.4374	14.548	13.7835		346.8	26.5303	22.89	21.5584	21.6255	21.5584	22.5308	21.8505
346.7	13.8211	12.8118	10.5491	10.6409	10.5697	12.023	11.2254		346.7	15.4271	20.0803	19.1466	19.3926	19.2511	19.6295	19.2468		346.7	17.937	15.0464	13.3929	13.4279	13.4256	14.5921	13.7794		346.7	19.7008	22.931	21.5402	21.6095	21.5402	22.563	21.8388
346.6	22.1063	12.9375	10.5405	10.6356	10.5615	12.1304	11.2316		346.6	18.4752	20.1346	19.1637	19.4182	19.2701	19.6712	19.2661		346.6	19.1019	15.1076	13.383	13.4192	13.4164	14.643	13.7781		346.6	22.8298	23.0014	21.5469	21.6186	21.5469	22.6243	21.8523
346.5	18.1918	13.0574	10.5103	10.6087	10.5317	12.2314	11.2166		346.5	19.4074	20.1776	19.1668	19.4303	19.2752	19.7009	19.2716		346.5	20.567	15.1713	13.3706	13.4081	13.4046	14.6959	13.7745		346.5	26.1021	23.0652	21.5422	21.6165	21.5422	22.6786	21.8545
346.4	13.9509	13.2055	10.4903	10.5922	10.5121	12.3598	11.2122		346.4	17.0281	20.2191	19.1657	19.4387	19.2761	19.7286	19.2728		346.4	17.549	15.2374	13.355	13.3939	13.3897	14.7509	13.7681		346.4	20.9436	23.1223	21.5255	21.6024	21.5255	22.7258	21.845
346.3	17.747	13.3847	10.4813	10.5869	10.5035	12.5186	11.2194		346.3	20.2664	20.2748	19.1755	19.4585	19.288	19.7698	19.2851		346.3	19.8793	15.3161	13.346	13.3862	13.3812	14.8182	13.7684		346.3	21.8772	23.2045	21.5276	21.6074	21.5276	22.7977	21.8546
346.2	10.0777	13.5763	10.4623	10.5719	10.4849	12.6892	11.2172		346.2	20.5376	20.3193	19.1705	19.464	19.2851	19.7991	19.2826		346.2	20.6674	15.3967	13.3318	13.3735	13.3677	14.8868	13.764		346.2	26.2593	23.29	21.5263	21.609	21.5263	22.8725	21.8611
346.1	13.974	13.813	10.4633	10.5771	10.4864	12.9039	11.2355		346.1	17.1138	20.3668	19.1642	19.4689	19.281	19.8307	19.2789		346.1	13.4326	15.4832	13.3159	13.3592	13.3525	14.961	13.7582		346.1	15.9631	23.3674	21.5089	21.5948	21.5089	22.9388	21.8517
346	13.3796	14.067	10.4542	10.5724	10.4777	13.1351	11.2443		346	20.4892	20.435	19.1736	19.4901	19.2927	19.8821	19.291		346	20.4847	15.5942	13.3157	13.3607	13.353	15.0591	13.7684		346	18.7382	23.4916	21.5293	21.6185	21.5293	23.0513	21.8803
345.9	15.6128	14.3527	10.4465	10.5694	10.4705	13.3972	11.2552		345.9	19.6475	20.4936	19.1676	19.4965	19.289	19.9232	19.2878		345.9	19.02	15.6998	13.3001	13.3469	13.3382	15.1514	13.7637		345.9	18.3784	23.6161	21.5395	21.6322	21.5395	23.1637	21.8992
345.8	21.0672	14.6653	10.433	10.5609	10.4574	13.6852	11.2609		345.8	18.9781	20.5632	19.1654	19.5075	19.2891	19.9742	19.2885		345.8	23.5763	15.8199	13.2877	13.3364	13.3265	15.2576	13.7625		345.8	28.4523	23.7542	21.5511	21.6476	21.5511	23.2893	21.9197
345.7	15.306	14.9991	10.4053	10.5384	10.4302	13.9933	11.253		345.7	22.4733	20.6444	19.1663	19.5224	19.2924	20.0359	19.2924		345.7	23.0197	15.9432	13.2654	13.3161	13.305	15.3666	13.7518		345.7	29.0312	23.8698	21.5258	21.6262	21.5258	23.3916	21.9036
345.6	18.8404	15.386	10.3925	10.5312	10.4179	14.3536	11.2608		345.6	25.6048	20.7201	19.1511	19.5221	19.2798	20.0911	19.2804		345.6	24.9168	16.083	13.2443	13.2971	13.2847	15.4914	13.7428		345.6	20.7364	24.0001	21.4983	21.6028	21.4983	23.5081	21.8857
345.5	20.5225	15.8041	10.3704	10.5151	10.3964	14.7438	11.2601		345.5	22.0109	20.7943	19.1215	19.5084	19.2528	20.1436	19.254		345.5	19.4928	16.2365	13.219	13.274	13.2602	15.6293	13.73		345.5	20.5956	24.1809	21.5011	21.6101	21.5011	23.6745	21.8984
345.4	19.9055	16.2603	10.3439	10.4949	10.3704	15.1711	11.2558		345.4	23.8935	20.9009	19.1082	19.512	19.2422	20.2273	19.2441		345.4	16.5741	16.4226	13.2054	13.2628	13.2474	15.7992	13.7294		345.4	17.0115	24.3859	21.5044	21.6182	21.5044	23.8644	21.9121
345.3	17.2209	16.7628	10.319	10.4767	10.346	15.6433	11.2538		345.3	21.7533	21.0185	19.0863	19.508	19.223	20.3206	19.2257		345.3	20.4345	16.6396	13.1981	13.2581	13.241	15.9993	13.7356		345.3	26.3261	24.6322	21.5209	21.6398	21.5209	24.0948	21.9394
345.2	16.5148	17.3181	10.301	10.4659	10.3285	16.167	11.2596		345.2	16.0282	21.17	19.074	19.515	19.2136	20.4464	19.217		345.2	32.5009	16.8772	13.1824	13.2452	13.2262	16.2193	13.7339		345.2	27.6411	24.8773	21.5032	21.6275	21.5032	24.3233	21.9329
345.1	20.3635	17.9225	10.2848	10.4574	10.3129	16.7384	11.2681		345.1	18.6992	21.3772	19.088	19.5495	19.2306	20.6263	19.2348		345.1	28.7614	17.1229	13.1406	13.2062	13.1853	16.4465	13.7066		345.1	21.2852	25.1563	21.4807	21.6108	21.4807	24.5849	21.9221
345	28.6635	18.5647	10.2585	10.4394	10.2872	17.346	11.2675		345	20.4552	21.6078	19.0898	19.5733	19.2354	20.828	19.2405		345	22.6276	17.4166	13.1067	13.1755	13.1524	16.721	13.6879		345	26.1979	25.5038	21.4814	21.6177	21.4814	24.914	21.9349
344.9	20.04	19.2328	10.2104	10.4002	10.2398	17.9779	11.2462		344.9	22.3143	21.8731	19.0835	19.5907	19.2322	21.0624	19.2383		344.9	17.9731	17.7705	13.0861	13.1582	13.1327	17.0548	13.683		344.9	30.2014	25.8853	21.4641	21.607	21.4641	25.2762	21.9302
344.8	22.1425	19.9702	10.1848	10.3841	10.2148	18.6773	11.2483		344.8	22.3585	22.18	19.0687	19.6012	19.2206	21.3365	19.2278		344.8	28.0675	18.189	13.0755	13.1513	13.1232	17.4523	13.6889		344.8	31.6958	26.3116	21.432	21.5821	21.432	25.6822	21.9113
344.7	26.8822	20.7471	10.1536	10.3632	10.1842	19.4145	11.2459		344.7	22.4641	22.545	19.0536	19.6134	19.2089	21.6664	19.2171		344.7	27.4062	18.6482	13.043	13.1227	13.0917	17.8895	13.6734		344.7	30.3657	26.7994	21.3943	21.5521	21.3943	26.1486	21.8873
344.6	22.476	21.5549	10.1099	10.3306	10.1413	20.1804	11.2323		344.6	21.2127	22.9764	19.038	19.6272	19.1967	22.0603	19.2061		344.6	19.2147	19.1808	13.0119	13.0957	13.0617	18.399	13.6601		344.6	35.9687	27.3671	21.3614	21.5275	21.3614	26.6937	21.8687
344.5	29.015	22.4137	10.0776	10.3103	10.1097	20.9953	11.2314		344.5	30.3584	23.4886	19.028	19.649	19.1903	22.5323	19.2009		344.5	21.0732	19.8123	12.9985	13.0868	13.0494	19.0063	13.6652		344.5	35.3504	27.9966	21.3078	21.4828	21.3078	27.2993	21.83
344.4	27.6788	23.2908	10.0282	10.2738	10.061	21.8261	11.2145		344.4	27.6672	24.0415	18.976	19.6315	19.142	23.042	19.1539		344.4	22.4343	20.5305	12.981	13.0742	13.033	19.6991	13.6671		344.4	38.6291	28.7176	21.2562	21.441	21.2562	27.995	21.7941
344.3	24.0167	24.2014	9.98216	10.2418	10.0157	22.6879	11.2024		344.3	28.1568	24.6955	18.9361	19.6289	19.1059	23.6497	19.1193		344.3	23.2264	21.3458	12.9605	13.059	13.0138	20.4877	13.6669		344.3	36.9131	29.5213	21.1924	21.3877	21.1924	28.7718	21.7466
344.2	28.2297	25.1448	9.94554	10.2205	9.97986	23.5799	11.2012		344.2	29.9657	25.4405	18.8938	19.6271	19.0676	24.3448	19.0825		344.2	28.0979	22.2678	12.9383	13.0426	12.9927	21.3816	13.6657		344.2	37.8602	30.4294	21.1347	21.3414	21.1347	29.6515	21.706
344.1	23.3006	26.0936	9.89782	10.1894	9.93295	24.4743	11.1905		344.1	30.1923	26.2731	18.843	19.6205	19.0209	25.1233	19.0374		344.1	29.9999	23.2956	12.9054	13.016	12.9612	22.3798	13.6549		344.1	33.8976	31.4339	21.0733	21.2925	21.0733	30.6256	21.6624
344	29.1343	27.0626	9.86285	10.1727	9.89881	25.3856	11.1941		344	32.207	27.199	18.7909	19.6166	18.973	25.9908	18.9913		344	35.0238	24.4408	12.8684	12.9858	12.9255	23.4936	13.641		344	39.8465	32.5496	21.0262	21.259	21.0262	31.709	21.6341
343.9	28.3556	28.0138	9.81255	10.1423	9.84939	26.2757	11.1841		343.9	37.957	28.2053	18.7294	19.6079	18.9159	26.9337	18.936		343.9	29.9346	25.6986	12.8204	12.9453	12.8788	24.7184	13.6172		343.9	40.4251	33.732	20.9572	21.2048	20.9572	32.857	21.5846
343.8	31.6658	28.9532	9.76416	10.1158	9.8019	27.1502	11.1779		343.8	28.167	29.2653	18.6411	19.5776	18.8322	27.9247	18.8543		343.8	34.9307	27.0885	12.7833	12.9165	12.8432	26.0733	13.6054		343.8	38.0658	34.985	20.8857	21.1497	20.8857	34.0731	21.5337
343.7	29.411	29.8576	9.707	10.0827	9.74567	27.9854	11.1648		343.7	30.0398	30.4353	18.5974	19.5976	18.7932	29.0193	18.8175		343.7	32.7606	28.5791	12.7353	12.8777	12.7967	27.5268	13.5839		343.7	34.3514	36.2933	20.8226	21.1046	20.8226	35.3417	21.4922
343.6	32.7344	30.7285	9.65559	10.058	9.69522	28.7826	11.1595		343.6	34.4078	31.6419	18.5449	19.6155	18.7456	30.1434	18.7722		343.6	31.5803	30.1684	12.6919	12.8444	12.7548	29.0766	13.5683		343.6	42.3975	37.6243	20.7729	21.0749	20.7729	36.6301	21.4652
343.5	34.2611	31.5371	9.59535	10.0274	9.63599	29.5121	11.1476		343.5	37.6768	32.8461	18.4721	19.6209	18.6779	31.2567	18.707		343.5	33.7123	31.8228	12.651	12.815	12.7155	30.6887	13.5566		343.5	40.9125	38.8817	20.6936	21.0178	20.6936	37.8414	21.4096
343.4	27.4295	32.2732	9.53098	9.99619	9.57267	30.1635	11.1339		343.4	39.5469	34.0178	18.384	19.6199	18.5951	32.3282	18.6268		343.4	43.3818	33.4878	12.6054	12.7826	12.6715	32.3082	13.5416		343.4	39.8651	40.0333	20.6193	20.9687	20.6193	38.9428	21.3605
343.3	20.455	32.9444	9.48428	9.98692	9.52705	30.743	11.1403		343.3	35.3001	35.1213	18.2869	19.6205	18.5034	33.32	18.5381		343.3	38.856	35.0813	12.5387	12.7315	12.6066	33.8521	13.5071		343.3	47.0019	41.0004	20.5487	20.9268	20.5487	39.8547	21.3162
343.2	29.5866	33.5375	9.45564	10.0012	9.49954	31.2364	11.1674		343.2	35.4939	36.1357	18.2089	19.6532	18.431	34.2093	18.4688		343.2	38.309	36.5495	12.4817	12.694	12.5513	35.2652	13.484		343.2	47.2014	41.6758	20.4516	20.8636	20.4516	40.4685	21.2469
343.1	33.3349	33.9997	9.40311	9.99886	9.44817	31.5886	11.1734		343.1	35.3465	36.9905	18.1295	19.7009	18.3577	34.9218	18.3988		343.1	34.6857	37.7885	12.4257	12.6637	12.4972	36.4409	13.4638		343.1	41.9957	42.0224	20.3533	20.8066	20.3533	40.7445	21.178
343	41.6061	34.3371	9.34065	9.99708	9.38694	31.8026	11.1725		343	37.565	37.6396	18.0506	19.7702	18.2848	35.4066	18.3295		343	31.5633	38.7085	12.3775	12.6514	12.4509	37.2854	13.4532		343	36.8432	42.0263	20.2739	20.7796	20.2739	40.665	21.1295
342.9	32.7422	34.5356	9.25645	9.98927	9.30402	31.8586	11.1531		342.9	33.8061	38.0376	17.961	19.8578	18.2017	35.6108	18.2503		342.9	43.4569	39.2325	12.3359	12.6634	12.4114	37.7141	13.4513		342.9	41.3519	41.6941	20.2131	20.789	20.2131	40.2298	21.1015
342.8	38.5661	34.6447	9.19516	10.0288	9.24404	31.7973	11.16		342.8	35.0436	38.1998	17.8883	20.0025	18.1357	35.5381	18.1884		342.8	34.6587	39.292	12.2685	12.679	12.346	37.6466	13.4257		342.8	35.1966	41.0384	20.1355	20.8099	20.1355	39.441	21.0585
342.7	28.9262	34.6406	9.11852	10.0916	9.16878	31.5804	11.1553		342.7	37.9987	38.1206	17.8096	20.1986	18.0639	35.1657	18.1212		342.7	36.121	38.9512	12.22	12.762	12.2997	37.1279	13.4215		342.7	39.2054	40.1809	20.0802	20.8981	20.0802	38.4033	21.0398
342.6	32.6441	34.5904	9.06683	10.2406	9.11852	31.2523	11.1795		342.6	31.9566	37.841	17.717	20.4634	17.9785	34.5093	18.0407		342.6	41.3033	38.2652	12.1682	12.9196	12.2502	36.1834	13.4165		342.6	28.7415	39.1879	20.0099	21.0418	20.0099	37.1574	21.0085
342.5	34.9517	34.5016	9.00529	10.4749	9.05849	30.786	11.1981		342.5	36.7958	37.4804	17.6516	20.8742	17.9208	33.6521	17.9883		342.5	40.3545	37.3521	12.105	13.1863	12.1894	34.8885	13.403		342.5	31.6409	38.2279	19.9779	21.3313	19.9779	35.8347	21.0177
342.4	34.1028	34.4383	8.93758	10.8473	8.99235	30.1961	11.2153		342.4	37.5876	37.0905	17.5638	21.4304	17.8409	32.5966	17.914		342.4	41.1016	36.3854	12.0438	13.6351	12.1307	33.3567	13.3943		342.4	38.0188	37.3713	19.9351	21.7689	19.9351	34.4538	21.0187
342.3	34.9639	34.4895	8.87191	11.4333	8.92831	29.5042	11.2394		342.3	36.4331	36.8089	17.4719	22.2151	17.7572	31.4157	17.8366		342.3	35.789	35.5389	11.9809	14.3408	12.0703	31.6832	13.3872		342.3	38.882	36.7266	19.8687	22.4098	19.8687	33.0553	20.9989
342.2	34.4875	34.7528	8.80382	12.3151	8.86192	28.7206	11.2666		342.2	37.0514	36.7752	17.3849	23.3165	17.6789	30.1695	17.765		342.2	41.1525	35.0089	11.9293	15.4135	12.0215	29.967	13.3948		342.2	35.3775	36.4367	19.7989	23.3574	19.7989	31.6983	20.9787
342.1	36.5772	35.3519	8.73679	13.601	8.79669	27.8638	11.3008		342.1	34.9551	37.1179	17.2947	24.82	17.5977	28.8931	17.6911		342.1	47.8641	34.9508	11.866	16.9425	11.961	28.2507	13.3946		342.1	40.787	36.6404	19.7417	24.7252	19.7417	30.4241	20.9744
342	43.1365	36.4111	8.66414	15.3993	8.72591	26.9425	11.3358		342	33.7533	37.9852	17.2136	26.837	17.5261	27.6355	17.6275		342	43.0834	35.5268	11.788	19.0416	11.8859	26.5795	13.3837		342	38.2805	37.4228	19.6644	26.5816	19.6644	29.2164	20.9537
341.9	45.4882	38.0466	8.57417	17.8108	8.6379	25.9599	11.3605		341.9	43.2652	39.4966	17.1378	29.4586	17.4601	26.4209	17.5702		341.9	37.0918	36.9001	11.7202	21.8422	11.8212	25.0097	13.3875		341.9	39.1984	38.915	19.5961	29.0489	19.5961	28.1125	20.9458
341.8	44.5663	40.3745	8.47784	20.9371	8.54362	24.9407	11.3866		341.8	47.2968	41.7008	17.0179	32.7119	17.3506	25.2219	17.4701		341.8	44.6309	39.168	11.6652	25.4224	11.7695	23.5628	13.4089		341.8	37.8047	41.1754	19.5241	32.1822	19.5241	27.1029	20.9385
341.7	52.1366	43.4605	8.38367	24.8302	8.45161	23.9064	11.4233		341.7	43.6182	44.6768	16.8789	36.6598	17.2225	24.0788	17.3524		341.7	55.6221	42.3296	11.5938	29.7713	11.7015	22.219	13.4192		341.7	38.6536	44.2321	19.457	36.0099	19.457	26.1955	20.9407
341.6	54.5549	47.2704	8.26949	29.444	8.33969	22.8459	11.4493		341.6	46.7104	48.4553	16.7563	41.3238	17.1113	23.0366	17.2524		341.6	43.7207	46.3235	11.4984	34.825	11.6097	20.9727	13.4112		341.6	47.2842	48.0307	19.3865	40.4812	19.3865	25.3779	20.9447
341.5	52.871	51.7087	8.1487	34.6716	8.22128	21.783	11.4789		341.5	54.7344	52.9201	16.6188	46.5816	16.9858	22.0698	17.1394		341.5	48.3537	51.0413	11.4286	40.4762	11.5436	19.8719	13.4352		341.5	51.2841	52.4092	19.2841	45.4388	19.2841	24.6162	20.9224
341.4	47.5063	56.5713	8.03198	40.2988	8.10706	20.7375	11.5239		341.4	55.5231	57.8709	16.4439	52.2311	16.8236	21.1573	16.9907		341.4	49.6232	56.1839	11.3486	46.4306	11.4676	18.8755	13.4559		341.4	64.5229	57.1614	19.1666	50.6827	19.1666	23.9207	20.8913
341.3	55.851	61.5455	7.92897	46.0041	8.00668	19.7266	11.5951		341.3	63.1205	63.0583	16.2646	58.0246	16.6575	20.3305	16.8396		341.3	65.0354	61.3993	11.2656	52.3425	11.3888	17.9835	13.4814		341.3	55.6553	61.9436	19.0001	55.8759	19.0001	23.25	20.818
341.2	67.7442	66.1793	7.80391	51.3271	7.88439	18.7216	11.6579		341.2	68.0177	68.0548	16.0496	63.538	16.4565	19.554	16.6552		341.2	65.5376	66.2263	11.1491	57.7585	11.2767	17.157	13.4815		341.2	70.7655	66.4573	18.8655	60.7267	18.8655	22.6776	20.7842
341.1	69.6391	69.9899	7.64748	55.7787	7.73088	17.718	11.7047		341.1	69.0682	72.3744	15.8112	68.2917	16.2328	18.8335	16.4498		341.1	77.3449	70.2437	11.0313	62.2661	11.1635	16.4184	13.4896		341.1	73.0474	70.2012	18.675	64.7408	18.675	22.1075	20.7029
341	79.1493	72.5204	7.4857	58.8957	7.57219	16.7466	11.7631		341	77.209	75.4684	15.5668	71.7437	16.004	18.1796	16.2415		341	70.6774	72.9976	10.8876	65.4195	11.0247	15.7341	13.4821		341	72.5227	72.8138	18.4754	67.5632	18.4754	21.5795	20.622
340.9	74.2408	73.3544	7.29868	60.2563	7.38843	15.791	11.8148		340.9	79.3788	76.7864	15.284	73.351	15.7376	17.5516	15.9982		340.9	84.6004	74.1929	10.7581	66.932	10.9003	15.1347	13.5001		340.9	75.505	73.9744	18.277	68.8786	18.277	21.0969	20.5528
340.8	79.2115	72.3249	7.12399	59.689	7.21718	14.8912	11.8994		340.8	77.8742	76.049	14.9899	72.8415	15.4608	16.9687	15.7477		340.8	81.1222	73.6048	10.5981	66.5864	10.7457	14.5667	13.5002		340.8	83.9751	73.4878	18.0669	68.4971	18.0669	20.6406	20.4838
340.7	71.0844	69.4652	6.93586	57.2235	7.03269	14.0234	11.9932		340.7	73.5034	73.3022	14.7013	70.2685	15.1906	16.4395	15.5076		340.7	79.5301	71.2849	10.4453	64.4411	10.5987	14.0596	13.5214		340.7	81.2966	71.351	17.8249	66.4197	17.8249	20.1848	20.3963
340.6	64.3632	65.1094	6.76845	53.1906	6.86914	13.2221	12.1329		340.6	74.6211	68.9061	14.4315	65.9984	14.9403	15.9698	15.2922		340.6	71.0936	67.4295	10.2956	60.6982	10.4551	13.6015	13.5614		340.6	70.0671	67.8128	17.5919	62.8984	17.5919	19.7652	20.3329
340.5	61.8244	59.7057	6.61815	48.0359	6.72294	12.4841	12.3172		340.5	66.9041	63.3629	14.1554	60.5386	14.6848	15.5277	15.078		340.5	65.2218	62.3996	10.1639	55.7238	10.3299	13.2007	13.6369		340.5	57.9546	63.2493	17.3992	58.3114	17.3992	19.4091	20.3273
340.4	52.2201	53.7403	6.47408	42.2431	6.58321	11.7982	12.538		340.4	59.4036	57.2609	13.9133	54.4811	14.4647	15.1477	14.9075		340.4	60.1412	56.6161	10.0446	49.9423	10.2174	12.8457	13.7443		340.4	60.7759	58.0694	17.2504	53.0688	17.2504	19.1161	20.3853
340.3	47.6229	47.6977	6.35469	36.295	6.46846	11.1817	12.8165		340.3	46.6725	51.0732	13.7046	48.3017	14.2792	14.8237	14.7826		340.3	52.0071	50.5214	9.93603	43.7989	10.1162	12.5297	13.8846		340.3	53.3507	52.6237	17.0906	47.521	17.0906	18.8286	20.4552
340.2	42.0403	41.9571	6.24699	30.5694	6.36568	10.6204	13.1426		340.2	42.2946	45.1937	13.5533	42.3946	14.1527	14.5755	14.731		340.2	46.6887	44.5328	9.84487	37.7124	10.0328	12.2552	14.067		340.2	55.4122	47.3118	16.9574	42.0669	16.9574	18.5816	20.5782
340.1	33.6398	36.8085	6.15359	25.3547	6.27752	10.1146	13.5224		340.1	36.9713	39.8417	13.4215	36.978	14.0473	14.3614	14.7194		340.1	34.6857	38.9758	9.76505	32.0086	9.96128	12.0122	14.2889		340.1	38.2805	42.3845	16.8163	36.9549	16.8163	18.3383	20.7239
340	30.2553	32.444	6.08186	20.8419	6.2114	9.66994	13.9664		340	33.1148	35.187	13.3134	32.2185	13.9674	14.183	14.7583		340	31.7782	34.1056	9.71105	26.942	9.91613	11.8122	14.5685		340	34.2435	38.1162	16.7375	32.4562	16.7375	18.1673	20.9676
339.9	29.6652	28.9316	6.01878	17.098	6.1543	9.27086	14.4648		339.9	31.8029	31.3026	13.2226	28.1836	13.9067	14.0313	14.8487		339.9	35.1089	30.0398	9.66324	22.6282	9.87776	11.6331	14.8904		339.9	34.1756	34.5737	16.6732	28.6331	16.6732	18.0194	21.2675
339.8	20.798	26.26	5.95706	14.1107	6.09899	8.90762	15.0139		339.8	27.4234	28.1885	13.1373	24.8652	13.8536	13.8928	14.9887		339.8	25.2275	26.8094	9.60811	19.0954	9.83274	11.4593	15.2463		339.8	29.0737	31.7784	16.6089	25.5014	16.6089	17.879	21.6159
339.7	15.4445	24.3858	5.91833	11.836	6.06713	8.59933	15.6383		339.7	25.3718	25.8212	13.0718	22.2301	13.8226	13.7802	15.2036		339.7	20.4899	24.4149	9.57426	16.3398	9.80973	11.3177	15.6704		339.7	28.8346	29.724	16.5632	23.0478	16.5632	17.7635	22.039
339.6	25.3664	23.1974	5.89347	10.1613	6.04964	8.33408	16.3328		339.6	26.3662	24.12	13.0153	20.1845	13.8033	13.6818	15.4964		339.6	28.681	22.7657	9.55061	14.2653	9.79771	11.1957	16.1588		339.6	28.3946	28.3256	16.5181	21.1789	16.5181	17.6545	22.5285
339.5	22.9234	22.5407	5.84265	8.93195	6.00676	8.06955	17.0604		339.5	22.5336	22.9895	12.9541	18.6184	13.7819	13.5827	15.8687		339.5	24.3083	21.7314	9.50916	12.7345	9.76878	11.0641	16.6914		339.5	26.582	27.4981	16.4745	19.8	16.4745	17.5519	23.0953
339.4	17.0013	22.3361	5.79808	8.06824	5.97074	7.83541	17.856		339.4	21.5909	22.3695	12.9101	17.4553	13.7809	13.5044	16.3593		339.4	26.514	21.2305	9.4771	11.6578	9.75018	10.9493	17.3046		339.4	27.2964	27.1559	16.4374	18.8147	16.4374	17.4603	23.7558
339.3	21.2492	22.4949	5.76884	7.48128	5.95074	7.63831	18.7311		339.3	21.4761	22.1742	12.8703	16.5914	13.7874	13.4332	16.973		339.3	28.7585	21.1494	9.44019	10.9112	9.72781	10.836	17.9949		339.3	37.958	27.2074	16.3975	18.1193	16.3975	17.3699	24.5133
339.2	25.8802	22.9106	5.72845	7.06561	5.92032	7.44951	19.6605		339.2	23.9683	22.3405	12.8308	15.9464	13.798	13.3649	17.7236		339.2	24.2116	21.406	9.39833	10.4013	9.70167	10.7236	18.7744		339.2	44.7991	27.5481	16.3184	17.5966	16.3184	17.2439	25.3444
339.1	29.1783	23.5213	5.67586	6.76022	5.87855	7.26572	20.6444		339.1	26.5193	22.8123	12.7797	15.4464	13.8012	13.2872	18.6166		339.1	22.6941	21.9542	9.36623	10.0677	9.6866	10.6262	19.6725		339.1	43.6162	28.1413	16.2138	17.1957	16.2138	17.0958	26.2776
339	28.7342	24.285	5.61452	6.52601	5.82896	7.08843	21.6851		339	21.0929	23.5575	12.7166	15.0449	13.7971	13.1996	19.6658		339	31.4786	22.7472	9.33736	9.84798	9.67622	10.5366	20.6985		339	42.2637	28.9817	16.1132	16.8977	16.1132	16.9546	27.3559
338.9	30.1113	25.1783	5.55418	6.3438	5.78141	6.92558	22.7901		338.9	23.479	24.5895	12.6782	14.7449	13.8228	13.1383	20.9181		338.9	26.0882	23.7404	9.28938	9.68014	9.64836	10.4321	21.8479		338.9	38.8704	30.0482	16.0172	16.6689	16.0172	16.8206	28.5931
338.8	35.0253	26.1713	5.4901	6.19	5.73127	6.77073	23.9496		338.8	32.3716	25.8541	12.6287	14.4872	13.8432	13.0675	22.3422		338.8	31.8021	24.9564	9.25299	9.56789	9.6339	10.3431	23.1705		338.8	47.8342	31.3349	15.9333	16.4933	15.9333	16.7013	30.007
338.7	29.0964	27.2333	5.41302	6.04366	5.66946	6.61317	25.1461		338.7	34.4635	27.3026	12.5381	14.226	13.829	12.9572	23.9046		338.7	30.0022	26.3725	9.20413	9.46977	9.60902	10.2451	24.661		338.7	47.3664	32.7863	15.8162	16.3103	15.8162	16.551	31.5575
338.6	27.0823	28.3735	5.35121	5.92583	5.62438	6.47979	26.3971		338.6	37.9395	28.9449	12.4375	13.9819	13.8122	12.838	25.6252		338.6	35.0923	28.0128	9.15907	9.39123	9.59025	10.1541	26.3544		338.6	50.172	34.4248	15.7004	16.1446	15.7004	16.404	33.2769
338.5	28.4395	29.5601	5.2945	5.82213	5.58608	6.35924	27.6762		338.5	35.9994	30.7452	12.3205	13.7414	13.7873	12.7037	27.4742		338.5	32.9308	29.8686	9.10287	9.3109	9.56297	10.0549	28.2484		338.5	60.1977	36.2149	15.5738	15.9786	15.5739	16.2483	35.1357
338.4	27.4467	30.7601	5.2341	5.72119	5.546	6.2417	28.9535		338.4	33.0313	32.6903	12.2118	13.5249	13.7802	12.5788	29.4418		338.4	34.8227	31.9552	9.05125	9.24072	9.54324	9.96299	30.362		338.4	45.2085	38.0886	15.41	15.7821	15.4101	16.057	37.0695
338.3	28.4853	31.951	5.17613	5.62762	5.51057	6.13239	30.2088		338.3	33.4424	34.7355	12.1163	13.3339	13.7969	12.4681	31.4855		338.3	36.3689	34.248	8.99541	9.16978	9.52274	9.8693	32.6724		338.3	41.2085	40.069	15.3006	15.6447	15.3009	15.9217	39.1036
338.2	29.2557	33.0941	5.11531	5.53513	5.47486	6.02522	31.4048		338.2	34.5955	36.8033	12.0184	13.1509	13.8237	12.3559	33.5281		338.2	35.8002	36.7056	8.9361	9.09768	9.50278	9.77443	35.139		338.2	38.5064	42.0135	15.2055	15.5251	15.2061	15.8023	41.0965
338.1	31.2718	34.154	5.05231	5.44373	5.44015	5.92018	32.5069		338.1	36.8001	38.8169	11.9148	12.9708	13.8592	12.2388	35.4926		338.1	35.4168	39.2558	8.8779	9.02829	9.48882	9.68275	37.6897		338.1	51.0009	43.7822	15.12	15.4177	15.1215	15.6938	42.9091
338	34.8598	35.0876	4.98389	5.3497	5.40403	5.81345	33.4721		338	40.687	40.6843	11.8007	12.7876	13.9011	12.112	37.2856		338	35.1872	41.7734	8.8204	8.96084	9.48167	9.59371	40.1984		338	44.5452	45.1593	14.9882	15.2665	14.9918	15.5404	44.3254
337.9	32.0709	35.852	4.90591	5.24854	5.36384	5.70041	34.257		337.9	44.377	42.3023	11.6681	12.5925	13.9452	11.9674	38.8015		337.9	36.6439	44.0871	8.76327	8.89476	9.48301	9.50684	42.4923		337.9	33.5884	46.0564	14.8797	15.1403	14.8878	15.4114	45.2561
337.8	30.6478	36.4289	4.83502	5.15656	5.33875	5.59725	34.8414		337.8	43.3459	43.5757	11.518	12.3856	13.9973	11.8061	39.941		337.8	38.9317	45.99	8.70287	8.82626	9.49253	9.41836	44.3615		337.8	42.1358	46.3705	14.811	15.0556	14.8288	15.3234	45.5958
337.7	32.7019	36.7884	4.76766	5.07	5.32977	5.50007	35.1916		337.7	39.9774	44.4419	11.372	12.1877	14.0861	11.6493	40.6348		337.7	44.256	47.2785	8.63737	8.75338	9.51409	9.32633	45.5968		337.7	39.4848	45.9835	14.7107	14.9406	14.7484	15.2047	45.222
337.6	36.9021	36.909	4.69476	4.97955	5.33604	5.39948	35.2782		337.6	42.4634	44.857	11.2408	12.0091	14.2338	11.508	40.8285		337.6	34.9909	47.7964	8.5602	8.66947	9.55093	9.22405	46.0325		337.6	29.799	44.9802	14.6198	14.8363	14.6968	15.0964	44.21
337.5	33.9415	36.7907	4.61071	4.8794	5.36614	5.28962	35.0877		337.5	43.7146	44.7835	11.0975	11.8224	14.4303	11.3552	40.468		337.5	43.9182	47.5231	8.50293	8.60603	9.65096	9.14301	45.6319		337.5	33.6432	43.5125	14.564	14.7684	14.7163	15.0242	42.6959
337.4	30.5958	36.4811	4.53416	4.78808	5.46276	5.18893	34.6439		337.4	44.1768	44.2703	10.9478	11.6329	14.7073	11.1964	39.5772		337.4	35.5986	46.4914	8.42619	8.52362	9.80141	9.04375	44.4012		337.4	31.5753	41.7125	14.494	14.6871	14.7845	14.9384	40.7845
337.3	33.5858	36.0379	4.46616	4.70647	5.66576	5.09824	33.9659		337.3	39.5216	43.4185	10.7954	11.4437	15.1072	11.0353	38.2183		337.3	36.2656	44.9249	8.36732	8.45953	10.0813	8.96349	42.5226		337.3	32.2647	39.8069	14.4313	14.614	14.9666	14.8608	38.6593
337.2	37.2993	35.5329	4.39017	4.61794	6.0185	5.00092	33.066		337.2	37.0197	42.3945	10.6636	11.2781	15.7093	10.8954	36.5024		337.2	34.035	43.0687	8.30687	8.39426	10.5334	8.88276	40.179		337.2	35.089	37.9938	14.3658	14.539	15.3182	14.7812	36.4527
337.1	35.3503	35.0873	4.30428	4.52044	6.60727	4.89486	31.9775		337.1	40.319	41.3656	10.5426	11.1258	16.5828	10.7667	34.5181		337.1	38.5003	41.2266	8.25113	8.33407	11.2533	8.80773	37.5849		337.1	37.4451	36.4665	14.2897	14.4541	15.9264	14.6917	34.2635
337	41.4482	34.8767	4.22326	4.42868	7.56847	4.79475	30.7546		337	38.3557	40.5085	10.406	10.9602	17.8054	10.6227	32.3382		337	36.3081	39.6854	8.18559	8.26441	12.3464	8.72385	34.9075		337	41.4423	35.4282	14.2047	14.3609	16.9207	14.5938	32.1669
336.9	35.5285	35.0772	4.12611	4.32157	9.0388	4.6795	29.4157		336.9	44.8669	40.0685	10.2778	10.8051	19.5323	10.4874	30.077		336.9	39.9238	38.7459	8.12466	8.19965	13.979	8.64546	32.2958		336.9	42.2493	35.0776	14.1047	14.2534	18.457	14.4816	30.1998
336.8	40.965	35.946	4.04417	4.23035	11.2388	4.58035	28.029		336.8	40.7356	40.2388	10.119	10.6213	21.8792	10.322	27.7734		336.8	45.1798	38.6606	8.05576	8.12719	16.3166	8.55993	29.8242		336.8	39.271	35.6362	14.0014	14.143	20.7365	14.3666	28.3944
336.7	46.8437	37.6914	3.94781	4.12538	14.344	4.46761	26.5979		336.7	46.4762	41.2981	9.97856	10.4576	25.0606	10.1751	25.5404		336.7	33.3016	39.6624	7.97533	8.04345	19.544	8.46365	27.5372		336.7	34.5916	37.3228	13.9086	14.0437	23.972	14.2627	26.7704
336.6	42.9706	40.537	3.83587	4.00539	18.5513	4.34005	25.1479		336.6	51.82	43.4127	9.8111	10.2684	29.1944	10.0016	23.3817		336.6	39.8876	41.9835	7.92045	7.98549	23.8767	8.39365	25.4889		336.6	35.2964	40.3235	13.8327	13.9616	28.3548	14.1761	25.3291
336.5	49.5846	44.6773	3.73373	3.89574	24.0328	4.223	23.7269		336.5	46.6825	46.75	9.61835	10.0554	34.4101	9.80302	21.3366		336.5	49.6257	45.7112	7.85119	7.91335	29.4019	8.30995	23.6396		336.5	42.3309	44.7348	13.7539	13.8771	33.9908	14.0871	24.0415
336.4	47.7512	50.1532	3.61408	3.76906	30.8128	4.0891	22.3245		336.4	53.5115	51.4475	9.44829	9.86635	40.8204	9.62741	19.4782		336.4	54.0374	50.8657	7.76068	7.82014	36.151	8.20566	21.9709		336.4	38.9233	50.5456	13.649	13.7668	40.8814	13.9725	22.8718
336.3	58.0129	56.9072	3.4989	3.64729	38.8214	3.96029	20.9749		336.3	59.6703	57.4307	9.24611	9.6464	48.3368	9.41992	17.7659		336.3	59.7094	57.3494	7.66041	7.71734	44.044	8.0922	20.477		336.3	49.3922	57.6594	13.5562	13.669	48.9444	13.8704	21.8441
336.2	67.0501	64.6421	3.35664	3.49886	47.7526	3.80498	19.6556		336.2	63.2486	64.5402	9.01474	9.39837	56.7948	9.18348	16.2078		336.2	61.2588	64.8847	7.54764	7.6022	52.8221	7.96683	19.1365		336.2	59.7941	65.7124	13.4246	13.5328	57.8297	13.7299	20.894
336.1	71.6965	72.9056	3.19041	3.32684	57.1495	3.62624	18.3743		336.1	66.5786	72.4644	8.7659	9.13387	65.8869	8.92978	14.8116		336.1	67.8578	73.0383	7.43126	7.48359	62.0719	7.83838	17.9382		336.1	65.586	74.2183	13.2544	13.3581	67.0651	13.5511	20.0072
336	77.9129	81.0664	3.01163	3.1426	66.3774	3.43547	17.1458		336	80.5439	80.6839	8.50063	8.85389	75.1025	8.65986	13.5696		336	75.9254	81.1866	7.30034	7.35058	71.1876	7.6959	16.8534		336	81.3579	82.5462	13.0623	13.1619	76.0321	13.3508	19.1883
335.9	81.1629	88.3504	2.81617	2.942	74.6614	3.22849	15.967		335.9	77.974	88.4253	8.17007	8.50947	83.682	8.32484	12.4192		335.9	83.5281	88.5905	7.15165	7.19992	79.4467	7.53613	15.8626		335.9	86.8209	89.9234	12.8116	12.9072	83.97	13.0922	18.3887
335.8	92.8536	93.9512	2.61171	2.7327	81.1954	3.01299	14.8452		335.8	92.0356	94.8525	7.84978	8.17612	90.806	8.00028	11.4195		335.8	90.2339	94.4571	6.98617	7.03258	86.0709	7.36003	14.9521		335.8	89.237	95.6521	12.5399	12.6318	90.1912	12.813	17.6356
335.7	95.2196	97.1067	2.37621	2.49263	85.2188	2.76686	13.7571		335.7	95.7467	98.9	7.46351	7.77751	95.4266	7.6099	10.4765		335.7	86.3037	98.0418	6.8058	6.85046	90.3281	7.16947	14.1112		335.7	95.7903	99.1122	12.2583	12.3468	94.0851	12.5242	16.931
335.6	95.1186	97.3257	2.13391	2.24603	86.2428	2.51436	12.7242		335.6	99.5792	99.8018	7.05843	7.36079	96.7963	7.20089	9.61907		335.6	92.0306	98.8177	6.63355	6.67655	91.7029	6.98744	13.3514		335.6	99.9869	99.8638	11.9516	12.0368	95.2202	12.2105	16.251
335.5	94.5367	94.4487	1.89125	1.99928	84.1106	2.26189	11.7507		335.5	98.4619	97.2228	6.63392	6.92526	94.597	6.77259	8.82967		335.5	92.5445	96.5508	6.44852	6.48996	89.9708	6.79302	12.6426		335.5	106.337	97.7587	11.6284	11.7105	93.4553	11.8806	15.5975
335.4	91.9855	88.7136	1.64948	1.75365	79.0632	2.01067	10.8346		335.4	93.8619	91.4854	6.21258	6.4935	89.1668	6.34762	8.11518		335.4	96.0507	91.4462	6.26199	6.30194	85.345	6.59746	11.9877		335.4	98.0921	92.9308	11.2807	11.3599	88.9304	11.5265	14.9562
335.3	85.9595	80.6942	1.41373	1.51424	71.6776	1.76582	9.9778		335.3	88.3826	83.3897	5.81041	6.08145	81.3198	5.94196	7.47775		335.3	89.798	84.0313	6.06744	6.10599	78.3602	6.39423	11.3733		335.3	92.4275	85.8476	10.962	11.0384	82.1181	11.2016	14.3756
335.2	66.4513	71.1632	1.19309	1.29013	62.7297	1.53642	9.18622		335.2	75.43	73.9014	5.43154	5.69322	72.0334	5.55973	6.90966		335.2	78.691	75.0574	5.88602	5.92324	69.7733	6.20447	10.8144		335.2	83.5656	77.119	10.6629	10.7367	73.6328	10.8965	13.8418
335.1	65.1376	60.9602	1.02279	1.11653	53.063	1.35768	8.49133		335.1	63.467	63.934	5.11037	5.36315	62.2314	5.23532	6.43532		335.1	68.644	65.3032	5.72829	5.76424	60.3689	6.0387	10.3162		335.1	69.2831	67.4727	10.3953	10.4665	64.2059	10.6231	13.363
335	48.1799	50.788	0.85547	0.94608	43.3835	1.18222	7.8426		335	54.1164	54.1887	4.84261	5.08694	52.6226	4.96445	6.04248		335	57.6374	55.484	5.59196	5.62672	50.8664	5.89464	9.87212		335	52.3488	57.6523	10.1791	10.248	54.5842	10.4014	12.956
334.9	38.3312	41.2952	0.73196	0.8196	34.343	1.05087	7.27754		334.9	45.7164	45.1564	4.61652	4.85282	43.7047	4.73536	5.71301		334.9	48.6078	46.1902	5.4792	5.51281	41.8602	5.77443	9.48037		334.9	47.1777	48.2974	10.0243	10.0909	45.4099	10.2412	12.6282
334.8	25.7596	32.8871	0.63385	0.71865	26.3502	0.94518	6.77457		334.8	41.2172	37.1524	4.42793	4.65659	35.7979	4.54388	5.43777		334.8	40.1016	37.842	5.38576	5.41827	33.7738	5.6738	9.1334		334.8	41.2531	39.8408	9.88788	9.95233	37.118	10.0997	12.3345
334.7	19.5619	25.8035	0.56828	0.65038	19.6478	0.8723	6.3379		334.7	28.1623	30.3215	4.25913	4.48051	29.0509	4.37229	5.19526		334.7	23.7306	30.6906	5.31054	5.34203	26.8612	5.59166	8.82729		334.7	30.4816	32.5818	9.77274	9.83514	30.0096	9.97957	12.0757
334.6	17.0709	20.0804	0.51871	0.59824	14.2748	0.81567	5.94788		334.6	18.4971	24.73	4.14945	4.36389	23.5327	4.25993	5.02187		334.6	14.2081	24.8377	5.27063	5.30112	21.2269	5.54507	8.57647		334.6	17.2494	26.6527	9.6967	9.75714	24.2188	9.89873	11.8682
334.5	11.8984	15.6332	0.47551	0.55259	10.1492	0.76566	5.59229		334.5	21.5901	20.2979	4.08362	4.29144	19.1657	4.1915	4.9002		334.5	13.6753	20.2303	5.25127	5.28082	16.8199	5.51926	8.36407		334.5	18.7331	22.0391	9.66898	9.72755	19.7323	9.86637	11.7198
334.4	9.98155	12.3055	0.4457	0.52044	7.11728	0.72926	5.27562		334.4	17.2614	16.8365	4.0033	4.2048	15.7626	4.10867	4.77032		334.4	13.1303	16.7191	5.23301	5.26167	13.493	5.49479	8.16875		334.4	17.3896	18.5594	9.6357	9.69249	16.3699	9.82861	11.5755
334.3	7.62562	9.88539	0.42082	0.49332	4.9695	0.69801	4.98704		334.3	12.9959	14.2173	3.94247	4.13792	13.1964	4.04543	4.66503		334.3	8.30482	14.1262	5.2159	5.2437	11.0697	5.47166	7.98888		334.3	15.273	16.0399	9.60723	9.66232	13.9589	9.79581	11.4446
334.2	6.2444	8.1678	0.40202	0.47237	3.50282	0.67304	4.72562		334.2	10.773	12.2729	3.90092	4.09061	11.3003	4.00155	4.58325		334.2	4.91991	12.2701	5.20921	5.23618	9.37004	5.45918	7.83232		334.2	17.7268	14.283	9.58643	9.6399	12.3024	9.77084	11.3291
334.1	11.5044	6.96348	0.38677	0.45509	2.53017	0.65184	4.48669		334.1	4.02106	10.8378	3.86939	4.05357	9.90961	3.96776	4.51501		334.1	8.9589	10.9673	5.20983	5.23602	8.21198	5.45419	7.6946		334.1	16.4403	13.0805	9.55655	9.60846	11.1932	9.7369	11.2116
334	4.26263	6.10325	0.35776	0.42411	1.88414	0.61706	4.25121		334	6.4878	9.8015	3.8687	4.04759	8.91447	3.96488	4.48065		334	10.7637	10.0494	5.20171	5.22716	7.4282	5.44065	7.55855		334	8.8741	12.2843	9.53127	9.5817	10.4837	9.70771	11.105
333.9	1.64329	5.5034	0.34756	0.41205	1.48266	0.60128	4.0501		333.9	7.88535	9.01715	3.85667	4.0305	8.16832	3.95074	4.43761		333.9	7.51336	9.40025	5.18966	5.21438	6.90349	5.42335	7.42801		333.9	7.40254	11.7887	9.53369	9.58269	10.0689	9.70634	11.0319
333.8	4.06367	5.06853	0.34418	0.40687	1.23185	0.59249	3.86988		333.8	6.02679	8.41083	3.8382	4.00718	7.59756	3.93022	4.39045		333.8	8.64596	8.94081	5.18462	5.20866	6.55976	5.41324	7.31303		333.8	2.42902	11.4764	9.54151	9.58914	9.83194	9.71049	10.9693
333.7	3.80257	4.72903	0.33448	0.39544	1.06336	0.57755	3.69611		333.7	7.1884	7.94103	3.82815	3.99249	7.16098	3.9182	4.35381		333.7	10.1224	8.59847	5.17712	5.20049	6.32516	5.40083	7.20337		333.7	2.41071	11.2938	9.56763	9.61395	9.71985	9.73305	10.9299
333.6	0.02283	4.45502	0.32542	0.38474	0.94867	0.56342	3.53446		333.6	5.23542	7.55469	3.81274	3.97261	6.80575	3.90087	4.31367		333.6	5.68511	8.32994	5.16641	5.18915	6.15715	5.38536	7.09752		333.6	7.34476	11.179	9.5939	9.63897	9.67094	9.75587	10.8949
333.5	1.57918	4.23304	0.32622	0.38394	0.87534	0.5593	3.39311		333.5	9.97838	7.2401	3.80621	3.9618	6.52033	3.89249	4.2841		333.5	5.13728	8.12089	5.16528	5.18741	6.04201	5.37962	7.0077		333.5	6.01176	11.086	9.60216	9.64601	9.6398	9.7608	10.8459
333.4	-0.76292	4.03543	0.32294	0.37914	0.8167	0.55125	3.25717		333.4	5.16038	6.94942	3.77789	3.92937	6.25706	3.86237	4.23428		333.4	10.3974	7.94601	5.16534	5.18689	5.95499	5.37522	6.92494		333.4	10.3114	11.0213	9.61534	9.65804	9.6331	9.77074	10.8055
333.3	2.79945	3.86423	0.32578	0.38052	0.77562	0.54947	3.13597		333.3	4.86527	6.71516	3.77155	3.91908	6.04859	3.85429	4.20785		333.3	6.84404	7.78242	5.15401	5.175	5.87374	5.35957	6.83617		333.3	10.8247	10.9546	9.61279	9.65437	9.62088	9.76505	10.7526
333.2	2.1958	3.6992	0.31933	0.37265	0.73264	0.53853	3.01337		333.2	7.52216	6.50926	3.76653	3.91026	5.86699	3.84758	4.18401		333.2	5.93184	7.64309	5.15035	5.17079	5.81163	5.35171	6.76002		333.2	6.32138	10.8943	9.60833	9.64884	9.61189	9.75755	10.701
333.1	1.81207	3.54817	0.31443	0.3664	0.69633	0.52927	2.89945		333.1	1.43889	6.31299	3.74929	3.88937	5.69365	3.8287	4.14914		333.1	7.09382	7.51846	5.14866	5.16858	5.75958	5.34595	6.69033		333.1	8.02055	10.856	9.6204	9.65988	9.62191	9.76666	10.6687
333	4.23341	3.40868	0.31052	0.36118	0.66483	0.52113	2.79308		333	1.41768	6.16285	3.7599	3.89645	5.56517	3.83772	4.14319		333	4.57095	7.40173	5.14444	5.16386	5.71112	5.33778	6.62228		333	8.09377	10.8154	9.62627	9.66476	9.62689	9.76967	10.6329
332.9	-0.08101	3.27207	0.30029	0.34969	0.63002	0.5068	2.68642		332.9	4.15099	6.02842	3.77064	3.90381	5.45123	3.84692	4.13837		332.9	4.1205	7.29929	5.14568	5.16462	5.67299	5.3352	6.56354		332.9	8.84021	10.7775	9.6319	9.66943	9.63214	9.7725	10.5991
332.8	-5.13404	3.1549	0.30128	0.34948	0.60895	0.5038	2.5965		332.8	8.90492	5.895	3.76889	3.8988	5.3372	3.84368	4.12198		332.8	3.66242	7.20555	5.1479	5.16638	5.63988	5.3337	6.5093		332.8	10.0281	10.7396	9.6348	9.67142	9.6349	9.77271	10.565
332.7	0.19858	3.05835	0.31546	0.3625	0.60322	0.51411	2.52491		332.7	11.9582	5.75156	3.74533	3.8721	5.21216	3.81867	4.08463		332.7	4.00609	7.11965	5.15112	5.16915	5.61121	5.33331	6.45934		332.7	6.93226	10.6996	9.63336	9.66909	9.6334	9.76864	10.5285
332.6	0.34572	2.95461	0.31577	0.36167	0.58546	0.51065	2.44411		332.6	5.69692	5.60432	3.70764	3.83138	5.08238	3.77957	4.03392		332.6	10.5057	7.03912	5.1536	5.1712	5.58479	5.33229	6.41165		332.6	9.71234	10.6729	9.64328	9.67815	9.6433	9.776	10.5053
332.5	-0.60821	2.85661	0.31569	0.36051	0.56896	0.50691	2.36729		332.5	2.14497	5.49483	3.69852	3.81933	4.98947	3.76907	4.0125		332.5	10.1182	6.95004	5.14201	5.15919	5.5469	5.31728	6.35268		332.5	9.11761	10.638	9.64303	9.67708	9.64304	9.77326	10.4738
332.4	3.0515	2.76675	0.3181	0.36188	0.55639	0.50577	2.29701		332.4	7.87017	5.40974	3.70564	3.82363	4.92015	3.77487	4.00802		332.4	7.67312	6.86679	5.13123	5.148	5.51213	5.3032	6.29713		332.4	14.7631	10.6071	9.64495	9.67821	9.64495	9.77277	10.446
332.3	-0.85465	2.67249	0.31097	0.35374	0.53555	0.49517	2.22093		332.3	6.98173	5.30571	3.68654	3.8018	4.83112	3.75447	3.97793		332.3	6.17057	6.7934	5.12572	5.14211	5.48469	5.29447	6.24928		332.3	8.13841	10.5571	9.62617	9.65865	9.62617	9.75164	10.3991
332.2	3.87503	2.59319	0.31401	0.3558	0.52602	0.49485	2.15855		332.2	8.94611	5.21219	3.67142	3.78405	4.75189	3.73809	3.95241		332.2	8.85459	6.72742	5.12346	5.13948	5.46232	5.28909	6.20692		332.2	7.42102	10.5329	9.63163	9.66338	9.63163	9.75482	10.3779
332.1	3.75625	2.50593	0.30472	0.34557	0.50517	0.48228	2.08707		332.1	4.45737	5.11542	3.64722	3.75731	4.66875	3.71266	3.91834		332.1	6.06052	6.65942	5.11537	5.13103	5.43575	5.27796	6.1608		332.1	8.06619	10.5127	9.63974	9.67077	9.63974	9.76071	10.3607
332	4.79229	2.42303	0.29571	0.33565	0.48552	0.47008	2.01891		332	2.24927	5.04441	3.6435	3.75114	4.61075	3.70776	3.90527		332	7.39401	6.60096	5.11333	5.12863	5.41666	5.27296	6.12269		332	10.8405	10.4916	9.64552	9.67585	9.64552	9.76433	10.3424
331.9	0.98859	2.34119	0.28397	0.32303	0.46396	0.45525	1.95088		331.9	0.81055	4.98826	3.64989	3.75515	4.56702	3.71299	3.90278		331.9	5.72365	6.54282	5.10838	5.12335	5.396	5.26513	6.08349		331.9	12.0111	10.4615	9.64113	9.6708	9.64113	9.75784	10.3151
331.8	2.90346	2.27277	0.28214	0.32034	0.45303	0.45039	1.89542		331.8	4.85962	4.94308	3.66293	3.76588	4.53371	3.7249	3.90737		331.8	5.24927	6.49126	5.10705	5.12169	5.38013	5.26099	6.0496		331.8	12.3766	10.4283	9.63243	9.66145	9.63243	9.74709	10.2846
331.7	-1.50192	2.20264	0.27529	0.31268	0.43777	0.4406	1.83746		331.7	7.42176	4.88329	3.65743	3.75816	4.48527	3.71831	3.89384		331.7	10.1433	6.4435	5.10674	5.12107	5.36636	5.25797	6.01834		331.7	6.7402	10.3949	9.62236	9.65076	9.62236	9.73502	10.2538
331.6	-0.10376	2.14702	0.27993	0.31651	0.43459	0.44237	1.79333		331.6	6.01587	4.81527	3.64016	3.73874	4.42812	3.69997	3.86893		331.6	8.93813	6.38765	5.09583	5.10986	5.34293	5.2444	5.97796		331.6	15.1872	10.3831	9.63293	9.66072	9.63293	9.74365	10.2446
331.5	0.58236	2.09062	0.28093	0.31674	0.42832	0.44057	1.74777		331.5	-0.22542	4.75687	3.62926	3.72575	4.38013	3.68802	3.85075		331.5	5.98207	6.33672	5.0875	5.10123	5.32297	5.23348	5.94154		331.5	7.03628	10.3414	9.61255	9.63975	9.61255	9.72137	10.2053
331.4	3.99408	2.0351	0.28014	0.3152	0.42076	0.43707	1.70251		331.4	6.1578	4.73003	3.64694	3.74142	4.36326	3.70469	3.86149		331.4	9.91966	6.29436	5.08556	5.099	5.3102	5.22902	5.91284		331.4	9.91891	10.3304	9.622	9.64863	9.622	9.72897	10.1968
331.3	2.58416	1.97318	0.27045	0.30479	0.40475	0.42472	1.65029		331.3	8.9636	4.67671	3.63542	3.72794	4.3195	3.69218	3.84335		331.3	3.66849	6.24551	5.07509	5.08825	5.28961	5.21609	5.87682		331.3	5.53953	10.3097	9.62091	9.64699	9.62091	9.72608	10.1784
331.2	-0.99097	1.91728	0.26441	0.29804	0.3928	0.41609	1.60358		331.2	7.59777	4.61296	3.61098	3.7016	4.26495	3.66677	3.81258		331.2	7.94157	6.21207	5.07814	5.09103	5.28322	5.21675	5.8555		331.2	2.99641	10.3059	9.63589	9.66144	9.63589	9.73931	10.177
331.1	-0.95951	1.8729	0.26769	0.30064	0.39056	0.41685	1.56793		331.1	3.58175	4.55766	3.59268	3.68147	4.21847	3.64754	3.78824		331.1	9.04917	6.17114	5.07194	5.08456	5.26817	5.20821	5.826		331.1	8.53026	10.3123	9.66027	9.6853	9.66027	9.76198	10.1856
331	0.27795	1.83051	0.2709	0.30318	0.38858	0.41759	1.53385		331	4.45737	4.52283	3.59274	3.67973	4.19211	3.64668	3.78252		331	3.38479	6.12944	5.06332	5.07569	5.25127	5.19732	5.79511		331	8.33141	10.2992	9.66442	9.68894	9.66442	9.76446	10.1747
330.9	0.76797	1.78686	0.27087	0.30252	0.38369	0.41517	1.4981		330.9	11.7823	4.48592	3.58877	3.67403	4.16335	3.64182	3.77303		330.9	4.01757	6.10153	5.06696	5.07908	5.24713	5.19874	5.77745		330.9	10.3288	10.2876	9.66932	9.69335	9.66932	9.76772	10.1651
330.8	-1.17979	1.74377	0.26958	0.3006	0.37783	0.41152	1.46255		330.8	12.5534	4.4172	3.55117	3.63476	4.10246	3.60335	3.73014		330.8	5.66162	6.07372	5.06923	5.08112	5.2421	5.19885	5.75933		330.8	8.68228	10.2692	9.66689	9.69045	9.66689	9.76371	10.1489
330.7	-0.11279	1.70752	0.27336	0.30378	0.37732	0.41302	1.43348		330.7	6.70942	4.34645	3.50986	3.59182	4.03926	3.5612	3.68377		330.7	6.39001	6.0437	5.06795	5.07961	5.23396	5.19546	5.73853		330.7	1.95658	10.2576	9.67051	9.69361	9.67051	9.76578	10.1392
330.6	3.99928	1.6701	0.27437	0.3042	0.37428	0.4118	1.40294		330.6	4.9353	4.30386	3.49519	3.57556	4.00394	3.54568	3.66423		330.6	4.46073	6.01335	5.06508	5.07651	5.22462	5.19053	5.71693		330.6	7.63633	10.2712	9.69883	9.72148	9.69883	9.79258	10.1548
330.5	-1.47647	1.62353	0.26465	0.29391	0.36074	0.39989	1.36293		330.5	8.93454	4.2708	3.48858	3.56741	3.97788	3.53827	3.65297		330.5	7.65397	5.98838	5.06639	5.07761	5.21983	5.18983	5.70029		330.5	12.0282	10.2646	9.7064	9.72862	9.7064	9.79867	10.1501
330.4	0.88342	1.59267	0.2692	0.2979	0.36168	0.40231	1.33837		330.4	8.07988	4.22069	3.46359	3.54093	3.93452	3.51249	3.62352		330.4	10.848	5.95762	5.06078	5.07178	5.20846	5.18226	5.67747		330.4	5.73575	10.2425	9.69788	9.71967	9.69788	9.7887	10.1299
330.3	0.92114	1.55707	0.26759	0.29575	0.35667	0.39863	1.30878		330.3	4.52881	4.17564	3.44241	3.5183	3.89598	3.49053	3.59805		330.3	2.14466	5.92098	5.04825	5.05904	5.19048	5.16781	5.6484		330.3	8.34826	10.2439	9.71243	9.73382	9.71243	9.80184	10.1331
330.2	1.5536	1.52269	0.26588	0.29353	0.35175	0.3949	1.28017		330.2	3.26675	4.14796	3.43742	3.5119	3.87459	3.4848	3.58894		330.2	7.57761	5.90417	5.05453	5.06512	5.19161	5.17223	5.63881		330.2	8.93428	10.2363	9.71743	9.73843	9.71743	9.80547	10.1273
330.1	2.31007	1.48789	0.26252	0.28966	0.34533	0.38955	1.25092		330.1	9.28243	4.12713	3.43821	3.51131	3.85983	3.48485	3.58577		330.1	10.1501	5.87654	5.04907	5.05947	5.18127	5.16493	5.61808		330.1	5.79057	10.227	9.72031	9.74091	9.72031	9.807	10.1197
330	0.25718	1.45229	0.25718	0.28382	0.3371	0.38226	1.22065		330	3.41139	4.07971	3.41139	3.48316	3.81827	3.45731	3.55515		330	5.03802	5.84422	5.03802	5.04823	5.1656	5.15209	5.59235		330	9.73473	10.2297	9.73473	9.75496	9.73473	9.82011	10.1241

## Sheet: Figure 4c
PdL/PdSn-NW
Vacuum									O2 atmosphere									H2 atmosphere									O2+H2 atmosphere
B.E.(eV)	Raw Intensity	Peak Sum	Background	Peak 1	Peak 2	Peak 3	Peak 4		B.E.(eV)	Raw Intensity	Peak Sum	Background	Peak 1	Peak 2				B.E.(eV)	Raw Intensity	Peak Sum	Background	Peak 1	Peak 2	Peak 3	Peak 4		B.E.(eV)	Raw Intensity	Peak Sum	Background	Peak 1	Peak 2	Peak 3	Peak 4
350	19.5351	20.4412	19.5351	19.5473	19.5398	20.1657	19.7939		350	26.2561	27.3564	26.2561	27.0298	26.5827				350	30.5288	31.1165	30.5288	30.5583	30.5362	30.9134	30.695		350	34.0732	35.1905	34.0732	34.0732	34.0953	34.84	34.4015
349.9	18.8036	20.4628	19.5351	19.5476	19.5399	20.1829	19.798		349.9	31.819	27.3826	26.2561	27.0508	26.5879				349.9	37.2086	31.1302	30.5288	30.559	30.5363	30.9238	30.6976		349.9	32.6637	35.2169	34.0732	34.0732	34.0956	34.861	34.4067
349.8	20.7843	20.4883	19.5383	19.5511	19.5431	20.2039	19.8054		349.8	31.3931	27.3805	26.2269	27.0434	26.564				349.8	32.0836	31.1138	30.498	30.5289	30.5056	30.9039	30.6696		349.8	30.9441	35.2517	34.0804	34.0804	34.1031	34.89	34.4194
349.7	23.2705	20.5061	19.5329	19.5459	19.5377	20.217	19.8043		349.7	31.2827	27.3815	26.1998	27.039	26.5423				349.7	35.4403	31.1213	30.4908	30.5223	30.4984	30.9078	30.665		349.7	34.0544	35.2964	34.0966	34.0966	34.1196	34.9289	34.441
349.6	19.5375	20.5139	19.5166	19.5298	19.5215	20.22	19.7923		349.6	27.0916	27.3841	26.1731	27.036	26.5212				349.6	31.561	31.1139	30.468	30.5002	30.4757	30.8968	30.6451		349.6	37.4597	35.3262	34.0968	34.0968	34.1202	34.9528	34.4469
349.5	21.0789	20.5388	19.5165	19.53	19.5215	20.2401	19.7968		349.5	27.7466	27.4096	26.1683	27.0558	26.5221				349.5	29.023	31.1248	30.4629	30.4958	30.4708	30.904	30.643		349.5	39.2887	35.3397	34.0795	34.0795	34.1032	34.9602	34.4353
349.4	20.4093	20.5581	19.5097	19.5235	19.5147	20.2543	19.7946		349.4	21.2423	27.433	26.16	27.0733	26.5196				349.4	32.037	31.1481	30.4696	30.5032	30.4776	30.9234	30.6526		349.4	37.1077	35.3449	34.0526	34.0526	34.0766	34.9591	34.4144
349.3	20.9948	20.5812	19.5057	19.5199	19.5109	20.2723	19.7954		349.3	23.6001	27.4917	26.1858	27.126	26.5514				349.3	29.6762	31.1582	30.4623	30.4968	30.4705	30.9296	30.6484		349.3	36.9087	35.3624	34.0368	34.0368	34.0612	34.9703	34.4046
349.2	22.1195	20.6029	19.4993	19.5137	19.5044	20.2888	19.7938		349.2	20.5299	27.5395	26.1994	27.1677	26.5712				349.2	32.319	31.1798	30.466	30.5012	30.4742	30.9471	30.6552		349.2	34.5516	35.3823	34.022	34.022	34.0468	34.9836	34.396
349.1	18.0183	20.6209	19.4878	19.5026	19.493	20.3013	19.7873		349.1	28.4807	27.6049	26.2291	27.2268	26.6072				349.1	35.6452	31.19	30.4574	30.4935	30.4658	30.9532	30.6498		349.1	34.4757	35.4158	34.0193	34.0193	34.0444	35.0103	34.3997
349	22.8392	20.6579	19.4942	19.5093	19.4995	20.3329	19.7989		349	23.3019	27.6303	26.2173	27.2457	26.6019				349	36.1171	31.1856	30.4336	30.4705	30.442	30.9445	30.6292		349	35.8388	35.4511	34.017	34.017	34.0424	35.0387	34.4039
348.9	19.6324	20.6753	19.4796	19.4951	19.485	20.3445	19.7895		348.9	31.8907	27.6844	26.2326	27.2932	26.6238				348.9	32.4544	31.1798	30.4074	30.4452	30.416	30.9343	30.6064		348.9	30.0771	35.481	34.0076	34.0076	34.0334	35.0616	34.4012
348.8	21.6856	20.708	19.4789	19.4948	19.4844	20.3714	19.7943		348.8	33.8331	27.6952	26.2029	27.2971	26.6009				348.8	34.1742	31.1916	30.398	30.4367	30.4067	30.9416	30.6005		348.8	36.5054	35.5424	34.0278	34.0278	34.054	35.1156	34.4283
348.7	22.5891	20.7332	19.4693	19.4855	19.4749	20.3906	19.7901		348.7	24.8386	27.6974	26.1629	27.2924	26.5678				348.7	34.3667	31.1963	30.3806	30.4203	30.3895	30.9417	30.5867		348.7	34.8379	35.5724	34.015	34.015	34.0416	35.1383	34.4226
348.6	20.3427	20.7561	19.4557	19.4723	19.4613	20.4073	19.7822		348.6	27.3425	27.7485	26.1698	27.3363	26.582				348.6	34.0098	31.2011	30.3622	30.4029	30.3712	30.9417	30.572		348.6	31.1216	35.613	34.0108	34.0108	34.0378	35.1712	34.4256
348.5	18.786	20.7903	19.4518	19.4689	19.4575	20.4352	19.7842		348.5	32.3616	27.7886	26.1637	27.369	26.5832				348.5	35.5729	31.2085	30.3455	30.3871	30.3546	30.9442	30.5589		348.5	35.4908	35.6748	34.0257	34.0257	34.0531	35.2251	34.448
348.4	19.2663	20.8331	19.4547	19.4722	19.4605	20.4715	19.7931		348.4	25.2326	27.8044	26.1311	27.3773	26.5582				348.4	24.6951	31.2097	30.3214	30.3641	30.3307	30.9404	30.5387		348.4	33.5837	35.7164	34.0182	34.0182	34.046	35.2586	34.4481
348.3	21.5623	20.8757	19.4555	19.4734	19.4614	20.5074	19.8001		348.3	29.0454	27.8598	26.1358	27.4249	26.5707				348.3	25.7464	31.2621	30.3473	30.3911	30.3567	30.9876	30.5686		348.3	34.0173	35.7701	34.0204	34.0204	34.0486	35.304	34.4582
348.2	18.5926	20.9103	19.4463	19.4647	19.4523	20.5352	19.7972		348.2	31.7534	27.8976	26.1205	27.4548	26.5634				348.2	33.156	31.311	30.3685	30.4135	30.378	31.0311	30.5938		348.2	30.8459	35.824	34.0204	34.0204	34.0491	35.3494	34.4663
348.1	21.13	20.9601	19.4501	19.4689	19.4561	20.5779	19.8074		348.1	31.636	27.9238	26.091	27.4728	26.542				348.1	34.5769	31.3273	30.3556	30.4018	30.3653	31.0419	30.5851		348.1	33.7842	35.897	34.0368	34.0368	34.0659	35.4137	34.491
348	19.0833	21.001	19.4427	19.4621	19.4489	20.6115	19.8067		348	29.7792	27.9533	26.0618	27.4938	26.5213				348	29.7817	31.3384	30.3362	30.3837	30.3461	31.0473	30.57		348	33.9914	35.9578	34.0381	34.0381	34.0677	35.4655	34.5008
347.9	22.9084	21.0534	19.4443	19.4641	19.4505	20.6564	19.8152		347.9	31.5048	27.9953	26.0423	27.5272	26.5105				347.9	30.2242	31.373	30.3388	30.3875	30.3488	31.0761	30.577		347.9	28.9643	36.0206	34.0383	34.0383	34.0684	35.519	34.5098
347.8	23.4288	21.0917	19.4292	19.4495	19.4355	20.6871	19.8071		347.8	29.2069	28.0314	26.0136	27.5543	26.4907				347.8	32.0021	31.4073	30.3393	30.3894	30.3495	31.1043	30.582		347.8	30.8774	36.1125	34.0645	34.0645	34.0951	35.6015	34.545
347.7	24.8124	21.1305	19.4117	19.4326	19.4181	20.7179	19.7969		347.7	32.3364	28.0828	25.9969	27.5966	26.4831				347.7	32.9468	31.4351	30.3316	30.3831	30.342	31.1259	30.579		347.7	35.5604	36.1983	34.0809	34.0809	34.112	35.6774	34.5707
347.6	27.4469	21.1663	19.3881	19.4096	19.3947	20.7455	19.7809		347.6	30.3241	28.1214	25.9636	27.6257	26.4592				347.6	30.71	31.4604	30.3196	30.3725	30.3301	31.1448	30.5718		347.6	35.1461	36.2638	34.0733	34.0733	34.1049	35.7329	34.5727
347.5	23.2932	21.1937	19.3529	19.375	19.3596	20.7646	19.7533		347.5	30.4293	28.1744	25.9407	27.669	26.4461				347.5	35.4791	31.498	30.3178	30.3723	30.3285	31.1758	30.5749		347.5	32.3987	36.3355	34.0678	34.0678	34.0998	35.7942	34.577
347.4	21.462	21.2427	19.3357	19.3584	19.3425	20.8049	19.7441		347.4	31.1973	28.231	25.9171	27.7156	26.4325				347.4	35.3639	31.5159	30.294	30.3501	30.3049	31.1868	30.5563		347.4	38.8838	36.4257	34.0764	34.0764	34.109	35.8737	34.5958
347.3	25.5115	21.3035	19.3264	19.3498	19.3333	20.8567	19.7429		347.3	29.0064	28.288	25.8894	27.7623	26.4151				347.3	34.0564	31.5365	30.2707	30.3284	30.2818	31.2003	30.5382		347.3	32.5878	36.4872	34.0516	34.0516	34.0847	35.9242	34.5814
347.2	21.3809	21.3506	19.2994	19.3235	19.3064	20.8946	19.7243		347.2	36.8937	28.3614	25.873	27.8251	26.4093				347.2	36.0677	31.5656	30.2533	30.3127	30.2645	31.2221	30.5262		347.2	38.1845	36.5861	34.0591	34.0591	34.0928	36.0119	34.5997
347.1	19.981	21.4201	19.2903	19.3151	19.2974	20.9547	19.7239		347.1	37.3949	28.3987	25.8152	27.8514	26.3624				347.1	34.8033	31.5882	30.2265	30.2878	30.2379	31.237	30.505		347.1	37.385	36.6618	34.0379	34.0379	34.0721	36.0759	34.5895
347	29.1073	21.5007	19.2873	19.3128	19.2945	21.0253	19.7299		347	31.2251	28.4388	25.7544	27.8803	26.3129				347	33.5026	31.6193	30.2054	30.2686	30.2171	31.2604	30.4896		347	38.8742	36.7476	34.0206	34.0206	34.0555	36.1496	34.5837
346.9	30.1807	21.5465	19.2444	19.2707	19.2518	21.0611	19.6962		346.9	25.3326	28.5175	25.7256	27.9473	26.2958				346.9	34.2607	31.6597	30.1903	30.2554	30.2021	31.2926	30.4804		346.9	38.3364	36.8321	33.9956	33.9956	34.031	36.2217	34.5705
346.8	25.1316	21.5933	19.1967	19.2237	19.2041	21.0974	19.6579		346.8	26.8349	28.6338	25.7277	28.0516	26.3098				346.8	36.3386	31.6999	30.1715	30.2388	30.1836	31.3245	30.4677		346.8	38.0517	36.9263	33.9732	33.9732	34.0093	36.3031	34.5603
346.7	22.0207	21.6681	19.1707	19.1987	19.1783	21.1614	19.6419		346.7	30.116	28.7497	25.7219	28.1552	26.3164				346.7	36.8224	31.7344	30.1431	30.2126	30.1554	31.3502	30.4456		346.7	42.1831	37.0296	33.9521	33.9521	33.9889	36.3933	34.5518
346.6	18.5851	21.7633	19.1583	19.1871	19.166	21.2454	19.6395		346.6	36.9153	28.8566	25.6988	28.2493	26.3061				346.6	30.7099	31.7706	30.1124	30.1841	30.1248	31.3775	30.4214		346.6	39.3791	37.12	33.9097	33.9097	33.9471	36.47	34.5223
346.5	21.9611	21.8808	19.1608	19.1906	19.1687	21.3515	19.6525		346.5	31.2172	28.9366	25.6399	28.3162	26.2604				346.5	35.3377	31.8395	30.1096	30.1838	30.1223	31.437	30.4254		346.5	42.8682	37.2339	33.8815	33.8815	33.9195	36.5699	34.5075
346.4	24.9786	21.9919	19.1485	19.1793	19.1566	21.4505	19.6511		346.4	27.8863	29.0562	25.6106	28.422	26.2448				346.4	37.549	31.892	30.0856	30.1622	30.0985	31.4798	30.4082		346.4	42.6394	37.3399	33.8351	33.8351	33.8738	36.6613	34.475
346.3	26.3939	22.0987	19.1231	19.1549	19.1313	21.545	19.6368		346.3	35.8746	29.2038	25.5987	28.5556	26.2469				346.3	38.0424	31.9396	30.0512	30.1305	30.0644	31.5174	30.3811		346.3	37.9178	37.4579	33.7897	33.7897	33.8291	36.7643	34.4439
346.2	25.3315	22.2091	19.0913	19.1243	19.0997	21.6427	19.6166		346.2	28.8307	29.3212	25.5447	28.6585	26.2075				346.2	35.2227	31.9909	30.0145	30.0966	30.0278	31.5582	30.3517		346.2	43.9354	37.6124	33.7684	33.7684	33.8086	36.9033	34.4374
346.1	24.3113	22.335	19.0641	19.0981	19.0725	21.7553	19.6013		346.1	30.6026	29.4885	25.5275	28.8107	26.2053				346.1	34.2368	32.0616	29.9905	30.0755	30.0041	31.618	30.3354		346.1	50.5595	37.7493	33.716	33.716	33.7569	37.0242	34.4002
346	26.9201	22.4773	19.0412	19.0764	19.0498	21.884	19.5907		346	30.6078	29.6609	25.5008	28.9675	26.1942				346	36.6163	32.144	29.9709	30.0591	29.9848	31.6892	30.3237		346	44.1417	37.8669	33.6291	33.6291	33.6708	37.1252	34.3292
345.9	24.9555	22.6217	19.0068	19.0433	19.0155	22.0141	19.5691		345.9	33.6774	29.8492	25.474	29.1397	26.1835				345.9	26.9917	32.2236	29.9404	30.0318	29.9545	31.757	30.3013		345.9	43.0304	38.0339	33.5749	33.5749	33.6173	37.275	34.2913
345.8	28.4597	22.7895	18.9808	19.0186	18.9897	22.1672	19.5563		345.8	39.8006	30.0391	25.4309	29.313	26.1571				345.8	32.3448	32.3562	29.9539	30.0488	29.9683	31.8774	30.3234		345.8	47.4795	38.2249	33.5261	33.5261	33.5694	37.4482	34.2595
345.7	26.8931	22.9585	18.9394	18.9787	18.9485	22.3209	19.5286		345.7	38.0133	30.2164	25.3555	29.473	26.0989				345.7	34.8699	32.4743	29.9429	30.0415	29.9576	31.9828	30.3212		345.7	49.3083	38.4134	33.4541	33.4541	33.4982	37.6183	34.2051
345.6	26.8215	23.1529	18.9047	18.9454	18.9139	22.4995	19.5081		345.6	32.4825	30.425	25.289	29.6637	26.0503				345.6	34.5386	32.592	29.9202	30.0227	29.9352	32.0871	30.3076		345.6	45.7375	38.6154	33.3724	33.3724	33.4173	37.8013	34.1415
345.5	26.9785	23.3686	18.8701	18.9124	18.8795	22.6987	19.4882		345.5	35.0507	30.6873	25.2512	29.9074	26.0311				345.5	38.8727	32.7236	29.899	30.0056	29.9143	32.2049	30.2958		345.5	46.3883	38.8615	33.3086	33.3086	33.3544	38.0276	34.0966
345.4	29.5465	23.6072	18.8347	18.8787	18.8443	22.9202	19.468		345.4	33.5774	30.9638	25.1998	30.1647	25.9988				345.4	33.5155	32.8492	29.8577	29.9687	29.8732	32.316	30.2643		345.4	44.7492	39.1333	33.2411	33.2411	33.2879	38.279	34.0487
345.3	27.3467	23.8611	18.7879	18.8337	18.7977	23.1564	19.4371		345.3	30.9662	31.2794	25.1558	30.4604	25.9748				345.3	30.6139	33.0151	29.8408	29.9565	29.8567	32.4668	30.2576		345.3	48.4254	39.4465	33.1818	33.1818	33.2295	38.5709	34.0097
345.2	27.9951	24.1549	18.7505	18.7981	18.7605	23.4317	19.4161		345.2	36.193	31.6441	25.1253	30.8044	25.965				345.2	35.9859	33.2121	29.8373	29.9579	29.8535	32.6481	30.2645		345.2	49.5457	39.7779	33.1031	33.1031	33.1518	38.8802	33.9521
345.1	30.6035	24.4805	18.7101	18.7597	18.7203	23.738	19.3928		345.1	42.3537	32.0219	25.0672	31.1607	25.9284				345.1	39.4282	33.4048	29.809	29.9348	29.8255	32.8242	30.2472		345.1	50.9233	40.146	33.0183	33.0183	33.068	39.2255	33.8892
345	26.1638	24.8345	18.6582	18.7099	18.6686	24.0719	19.3586		345	43.1925	32.4133	24.9764	31.5298	25.8599				345	39.8956	33.6046	29.7647	29.8961	29.7816	33.0067	30.2142		345	50.1938	40.5556	32.926	32.926	32.9767	39.6113	33.8196
344.9	29.7451	25.2535	18.6254	18.6794	18.6361	24.4701	19.3442		344.9	41.1466	32.8526	24.8807	31.9459	25.7875				344.9	41.1926	33.8284	29.7181	29.8555	29.7353	33.2124	30.1794		344.9	48.1537	41.0244	32.8369	32.8369	32.8887	40.0554	33.7542
344.8	34.9235	25.7101	18.5769	18.6333	18.5877	24.9049	19.3148		344.8	41.1358	33.3629	24.7953	32.4321	25.7262				344.8	40.7857	34.0763	29.6653	29.8091	29.6829	33.4412	30.1389		344.8	46.0033	41.5678	32.7579	32.7579	32.8107	40.5731	33.6998
344.7	34.3783	26.2059	18.5055	18.5645	18.5165	25.378	19.2633		344.7	41.4687	33.9425	24.7095	32.9865	25.6655				344.7	39.9604	34.3606	29.6141	29.7648	29.632	33.7055	30.1005		344.7	53.6032	42.196	32.6896	32.6896	32.7436	41.1746	33.6571
344.6	25.8768	26.7771	18.4361	18.4979	18.4475	25.9255	19.2147		344.6	35.4389	34.6009	24.6215	33.6188	25.6036				344.6	43.4926	34.6887	29.5664	29.7245	29.5848	34.0126	30.0661		344.6	53.6232	42.8712	32.5817	32.5817	32.6368	41.822	33.5759
344.5	34.5925	27.4717	18.4037	18.4683	18.4152	26.5953	19.2038		344.5	42.5882	35.3844	24.5647	34.3751	25.574				344.5	43.4612	35.047	29.5023	29.6683	29.5211	34.3487	30.0159		344.5	49.363	43.6461	32.4732	32.4732	32.5295	42.5679	33.4951
344.4	31.0468	28.2313	18.3329	18.4008	18.3447	27.3289	19.1557		344.4	48.2528	36.2394	24.4701	35.2018	25.5077				344.4	40.237	35.4595	29.4381	29.6126	29.4573	34.7379	29.966		344.4	47.6483	44.5597	32.3861	32.3861	32.4436	43.4512	33.4369
344.3	32.0756	29.1293	18.2774	18.3487	18.2895	28.1999	19.1236		344.3	41.647	37.1921	24.3452	36.125	25.4124				344.3	37.4587	35.95	29.3884	29.5721	29.408	35.2037	29.9314		344.3	48.9933	45.619	32.3074	32.3074	32.3662	44.479	33.3884
344.2	30.9808	30.1707	18.2171	18.292	18.2295	29.2129	19.0878		344.2	40.8039	38.3286	24.2543	37.2306	25.3524				344.2	40.8567	36.5272	29.3512	29.5448	29.3713	35.7549	29.9099		344.2	59.3083	46.832	32.2213	32.2214	32.2815	45.6592	33.3338
344.1	30.4395	31.3957	18.1614	18.2402	18.174	30.4081	19.0576		344.1	54.9881	39.6459	24.1674	38.5157	25.2976				344.1	50.8905	37.1762	29.2983	29.5026	29.3188	36.3763	29.8734		344.1	56.3412	48.1819	32.0816	32.0817	32.1431	46.9748	33.227
344	35.6072	32.8384	18.1078	18.1909	18.1207	31.8195	19.0307		344	52.1565	41.0965	24.0056	39.9327	25.1694				344	44.9794	37.8818	29.1989	29.4148	29.2199	37.0527	29.7911		344	53.6042	49.7708	31.9565	31.9567	32.0194	48.5277	33.1363
343.9	33.5645	34.5177	18.0313	18.1191	18.0445	33.4661	18.9822		343.9	51.1367	42.8068	23.8578	41.6078	25.0567				343.9	49.9077	38.7355	29.1263	29.3548	29.1477	37.8754	29.7363		343.9	57.6795	51.6378	31.8448	31.8453	31.9092	50.3571	33.0606
343.8	41.042	36.5167	17.9635	18.0562	17.977	35.4306	18.9435		343.8	47.4524	44.811	23.7146	43.5753	24.9503				343.8	45.1646	39.7093	29.0306	29.2729	29.0526	38.8163	29.6593		343.8	61.6885	53.7945	31.7115	31.7124	31.7775	52.4743	32.9649
343.7	43.6007	38.8525	17.8627	17.9608	17.8765	37.73	18.8733		343.7	50.9896	47.1729	23.5899	45.8987	24.8641				343.7	44.1054	40.8722	28.9563	29.2137	28.9788	39.944	29.6046		343.7	61.3106	56.293	31.5569	31.5584	31.6245	54.9313	32.8496
343.6	43.1516	41.6141	17.7503	17.8543	17.7645	40.4535	18.7929		343.6	52.1287	49.912	23.446	48.5976	24.7605				343.6	52.7521	42.2357	28.8866	29.1604	28.9096	41.27	29.5554		343.6	60.1343	59.2144	31.4035	31.406	31.4726	57.8087	32.7374
343.5	48.9727	44.8853	17.6394	17.7498	17.6539	43.6843	18.7155		343.5	59.9139	53.0989	23.2954	51.7423	24.6521				343.5	50.806	43.7844	28.7767	29.0687	28.8004	42.7786	29.467		343.5	65.7776	62.6184	31.2553	31.2596	31.3261	61.166	32.6325
343.4	51.1429	48.7089	17.5025	17.6201	17.5173	47.4653	18.6138		343.4	61.4733	56.7537	23.1031	55.3528	24.504				343.4	46.2225	45.5949	28.6753	28.9872	28.6995	44.546	29.3881		343.4	68.6422	66.5164	31.0772	31.0844	31.1498	65.014	32.4998
343.3	56.9033	53.1584	17.3556	17.4809	17.3708	51.8698	18.5038		343.3	66.1458	60.9474	22.9017	59.5001	24.349				343.3	56.3554	47.7002	28.5946	28.9287	28.6194	46.6049	29.331		343.3	74.5361	70.9422	30.8835	30.8953	30.9579	69.3858	32.3537
343.2	60.7159	58.241	17.1829	17.3167	17.1985	56.9047	18.3699		343.2	70.8789	65.6635	22.6746	64.1674	24.1707				343.2	55.3838	50.0355	28.4668	28.8257	28.4922	48.8899	29.2281		343.2	79.012	75.8441	30.6583	30.6773	30.7346	74.2285	32.1786
343.1	65.7427	63.9229	16.9928	17.1359	17.0087	62.5361	18.2205		343.1	67.073	70.8355	22.4215	69.2881	23.9689				343.1	54.9975	52.6239	28.3429	28.73	28.369	51.4233	29.1303		343.1	85.1811	81.1056	30.4089	30.4388	30.4872	79.4245	31.9818
343	74.165	70.0293	16.7799	16.9334	16.7962	68.5888	18.0505		343	75.4173	76.3251	22.187	74.7238	23.7884				343	64.3699	55.3791	28.2202	28.6399	28.247	54.1178	29.035		343	90.7516	86.4543	30.1264	30.1728	30.2067	84.6992	31.7548
342.9	78.6058	76.1911	16.5293	16.6943	16.546	74.6933	17.8451		342.9	93.085	81.7321	21.9075	80.0739	23.5657				342.9	59.9537	58.0988	28.0538	28.5123	28.0813	56.7691	28.8975		342.9	89.5604	91.4666	29.8137	29.8845	29.8961	89.6266	31.5005
342.8	85.4597	81.8429	16.2581	16.4361	16.2753	80.2842	17.6216		342.8	94.2731	86.5012	21.5338	84.7831	23.2519				342.8	67.6082	60.6047	27.907	28.4131	27.9352	59.1962	28.7812		342.8	92.1315	95.606	29.5055	29.6115	29.5901	93.6671	31.2539
342.7	89.4761	86.2022	15.9559	16.1483	15.9736	84.5785	17.3696		342.7	91.3176	90.0938	21.1518	88.3125	22.9331				342.7	63.2912	62.5381	27.7242	28.2914	27.7532	61.0356	28.6306		342.7	92.4359	98.2408	29.1825	29.3383	29.2694	96.1848	30.9958
342.6	87.4497	88.503	15.6348	15.8433	15.653	86.8096	17.1016		342.6	82.1863	91.9357	20.7834	90.0877	22.6314				342.6	62.3676	63.6584	27.5605	28.2094	27.5903	62.0395	28.5008		342.6	93.7121	98.9136	28.8563	29.0814	28.9455	96.7171	30.7383
342.5	86.933	88.2638	15.3212	15.5479	15.3398	86.4956	16.8441		342.5	86.2901	91.6834	20.461	89.7649	22.3795				342.5	63.8454	63.7586	27.4003	28.1627	27.4309	61.9894	28.3765		342.5	91.7265	97.4684	28.5217	28.8414	28.6135	95.1023	30.4764
342.4	88.1181	85.4785	15.0084	15.2557	15.0276	83.6299	16.5907		342.4	81.9954	89.2682	20.1153	87.2751	22.1084				342.4	60.8402	62.8243	27.2325	28.157	27.264	60.8542	28.2467		342.4	91.0224	94.159	28.1957	28.6416	28.2901	91.5872	30.2273
342.3	82.0109	80.6475	14.6891	14.9598	14.7088	78.7119	16.3343		342.3	81.3285	85.109	19.7904	83.0368	21.8625				342.3	65.5352	61.071	27.0779	28.2371	27.1102	58.8251	28.1322		342.3	85.4707	89.5067	27.8717	28.4827	27.9687	86.6856	29.9847
342.2	73.8273	74.5868	14.3951	14.6926	14.4153	72.5573	16.107		342.2	76.1572	79.7878	19.4672	77.6319	21.6231				342.2	53.9076	58.7897	26.9008	28.401	26.9341	56.1593	27.9978		342.2	81.6938	84.1661	27.5746	28.3972	27.6745	81.0442	29.7741
342.1	67.1679	68.0742	14.1356	14.4638	14.1564	65.9425	15.9182		342.1	67.999	73.9494	19.1696	71.7046	21.4144				342.1	49.7414	56.412	26.7765	28.7682	26.8108	53.2439	27.9187		342.1	62.6969	78.6834	27.2955	28.3835	27.3983	75.2012	29.5868
342	61.1057	61.6885	13.904	14.2677	13.9254	59.4454	15.7619		342	60.1207	68.1174	18.9132	65.7781	21.2525				342	62.0741	54.2201	26.6708	29.3599	26.7061	50.3054	27.8611		342	62.7359	73.5411	27.1129	28.5268	27.2187	69.6324	29.5018
341.9	55.7401	55.7829	13.6978	14.1028	13.7198	53.4179	15.6359		341.9	55.416	62.6279	18.6968	60.188	21.1367				341.9	55.5096	52.3799	26.5079	30.1657	26.5442	47.4443	27.7493		341.9	65.8281	68.8807	26.9291	28.7342	27.0382	64.4735	29.4221
341.8	49.4529	50.5247	13.5142	13.9673	13.5369	48.0254	15.5376		341.8	51.4069	57.6466	18.504	55.0996	21.051				341.8	56.1573	51.147	26.3744	31.3431	26.4118	44.8448	27.6703		341.8	60.9501	64.7954	26.7285	28.9926	26.8409	59.8149	29.3324
341.7	43.81	45.9662	13.3572	13.8668	13.3806	43.3187	15.4718		341.7	45.9706	53.2409	18.3312	50.5796	20.9925				341.7	55.4393	50.5974	26.2373	32.9284	26.2759	42.5135	27.5914		341.7	56.8047	61.3486	26.552	29.3418	26.6679	55.7205	29.2743
341.6	41.8897	42.0803	13.2242	13.8004	13.2483	39.2681	15.4362		341.6	37.4389	49.4153	18.1861	46.6319	20.9695				341.6	53.9303	50.798	26.1029	34.9873	26.1427	40.4574	27.5191		341.6	52.4059	58.5043	26.3959	29.7735	26.5156	52.1582	29.2448
341.5	38.2058	38.7973	13.099	13.7542	13.1239	35.8012	15.4152		341.5	43.8898	46.1496	18.085	43.2356	20.999				341.5	47.6146	51.7697	25.9748	37.5576	26.0159	38.6629	27.4575		341.5	50.1545	56.2068	26.2618	30.2791	26.3853	49.0815	29.2463
341.4	37.3838	36.0583	12.9894	13.7383	13.015	32.8559	15.4173		341.4	33.6232	43.3115	17.9495	40.2575	21.0035				341.4	50.098	53.5053	25.8752	40.6586	25.9177	37.1254	27.4291		341.4	49.2105	54.3748	26.1385	30.8331	26.2661	46.4229	29.2684
341.3	34.5824	33.7833	12.8829	13.7433	12.9093	30.3486	15.4306		341.3	32.8646	40.9308	17.8672	37.7265	21.0714				341.3	54.8505	55.8831	25.7637	44.1973	25.8076	35.7752	27.3941		341.3	44.3447	52.9268	26.0195	31.4091	26.1513	44.1195	29.3056
341.2	30.5646	31.9193	12.7881	13.7811	12.8154	28.2222	15.4648		341.2	38.4686	38.9035	17.7884	35.5378	21.1541				341.2	60.6701	58.753	25.6298	48.0507	25.6752	34.5741	27.3423		341.2	51.2944	51.8097	25.925	32.0037	26.0613	42.1407	29.3791
341.1	27.7589	30.4152	12.7105	13.8601	12.7387	26.4217	15.5261		341.1	34.6472	37.146	17.6798	33.6064	21.2194				341.1	67.1315	61.9144	25.4685	52.0439	25.5154	33.491	27.2695		341.1	48.9719	50.8915	25.7942	32.5301	25.9351	40.3794	29.4294
341	27.0929	29.2181	12.6447	13.977	12.6739	24.891	15.6103		341	29.8241	35.6657	17.5907	31.9386	21.3178				341	71.2348	65.1121	25.2767	55.9426	25.3253	32.5012	27.1731		341	53.1268	50.1548	25.6746	33.0078	25.8205	38.8449	29.5055
340.9	28.2456	28.2755	12.5816	14.1223	12.6118	23.577	15.7093		340.9	31.1586	34.4321	17.5265	30.5023	21.4563				340.9	70.6217	68.063	25.0652	59.482	25.1155	31.5963	27.0647		340.9	48.9872	49.5079	25.533	33.3765	25.6841	37.4709	29.5756
340.8	28.4921	27.5389	12.5132	14.2825	12.5445	22.4351	15.8165		340.8	29.5852	33.3833	17.4549	29.234	21.6042				340.8	74.7493	70.4737	24.8555	62.3838	24.9076	30.782	26.9667		340.8	52.0643	48.943	25.4121	33.654	25.5686	36.2724	29.6841
340.7	24.6084	26.9699	12.4434	14.4478	12.4758	21.4391	15.9373		340.7	28.7702	32.51	17.3912	28.1227	21.7786				340.7	73.6257	72.0191	24.6258	64.3351	24.6799	30.0234	26.8582		340.7	48.6048	48.3819	25.2746	33.7833	25.437	35.1895	29.7959
340.6	26.1643	26.5385	12.3903	14.6121	12.4239	20.5817	16.0917		340.6	30.6315	31.7879	17.3315	27.1416	21.9778				340.6	78.5709	72.4828	24.4003	65.13	24.4564	29.3328	26.7644		340.6	47.4491	47.8272	25.1543	33.7843	25.3227	34.2359	29.9471
340.5	27.258	26.1701	12.3301	14.7184	12.3649	19.8193	16.2579		340.5	26.9463	31.1873	17.2616	26.2587	22.1902				340.5	77.0756	71.7107	24.1509	64.6224	24.2092	28.6732	26.6587		340.5	51.4297	47.2473	25.0393	33.6388	25.2142	33.3837	30.1284
340.4	22.8259	25.8191	12.265	14.7355	12.3011	19.1373	16.4401		340.4	27.7397	30.7246	17.2108	25.4876	22.4478				340.4	74.2357	69.7563	23.9073	62.8721	23.9679	28.0663	26.572		340.4	48.9778	46.6071	24.9031	33.3219	25.0849	32.5931	30.3166
340.3	22.1484	25.4799	12.2188	14.6682	12.2563	18.5465	16.6653		340.3	29.8887	30.3666	17.1555	24.7919	22.7303				340.3	72.4047	66.7899	23.6757	60.0543	23.7386	27.5117	26.5122		340.3	47.9965	45.9411	24.779	32.8762	24.968	31.8857	30.5481
340.2	27.6727	25.1336	12.1755	14.5056	12.2144	18.02	16.92		340.2	30.7921	30.0993	17.0886	24.1536	23.0343				340.2	62.3969	63.0663	23.4514	56.4273	23.5169	26.9995	26.4766		340.2	52.8962	45.2531	24.6592	32.3106	24.8559	31.2446	30.8195
340.1	26.2417	24.7742	12.1078	14.2468	12.1483	17.5214	17.1811		340.1	31.6076	29.9241	17.0167	23.5699	23.3708				340.1	59.0339	58.9177	23.2721	52.326	23.3404	26.5624	26.5052		340.1	48.3223	44.5312	24.5136	31.6168	24.7185	30.631	31.1056
340	24.36	24.4637	12.0461	13.957	12.0882	17.0739	17.4829		340	32.0681	29.8389	16.9401	23.0335	23.7455				340	53.444	54.607	23.1075	48.0145	23.1786	26.1662	26.5702		340	51.3193	43.8489	24.3908	30.8694	24.6043	30.087	31.4606
339.9	26.1915	24.2335	11.9923	13.6684	12.0362	16.6733	17.8324		339.9	33.6329	29.8452	16.8606	22.5397	24.1661				339.9	41.6957	50.4036	22.9678	43.7622	23.0421	25.8179	26.685		339.9	50.8964	43.196	24.2519	30.0571	24.4747	29.5678	31.8521
339.8	21.842	24.088	11.9303	13.3847	11.976	16.2986	18.2195		339.8	33.8718	29.9384	16.7726	22.077	24.634				339.8	43.4327	46.5446	22.8817	39.8057	22.9592	25.5431	26.8817		339.8	49.2229	42.6202	24.1145	29.225	24.3471	29.0859	32.3055
339.7	19.0309	24.0671	11.887	13.1431	11.9347	15.9724	18.6778		339.7	27.022	30.1293	16.6828	21.6477	25.1644				339.7	44.6899	43.119	22.7871	36.232	22.8681	25.2776	27.1025		339.7	44.7915	42.1587	23.9849	28.4052	24.2281	28.6437	32.8365
339.6	27.1869	24.1721	11.8558	12.9397	11.9056	15.6844	19.2097		339.6	31.957	30.461	16.6285	21.2846	25.8049				339.6	43.4369	40.2169	22.6862	33.1281	22.771	25.0215	27.355		339.6	43.1088	41.855	23.8776	27.6336	24.132	28.2516	33.4707
339.5	27.6004	24.3616	11.7888	12.7261	11.8409	15.3837	19.7773		339.5	40.6434	30.8804	16.548	20.9227	26.5058				339.5	42.16	37.8868	22.5907	30.5383	22.6795	24.7844	27.6567		339.5	48.9973	41.7231	23.7784	26.914	24.0449	27.8924	34.2071
339.4	27.3305	24.6766	11.7198	12.5333	11.7743	15.1013	20.4271		339.4	39.1352	31.3794	16.4215	20.5389	27.2619				339.4	37.1458	36.1207	22.5006	28.4489	22.5937	24.565	28.015		339.4	51.191	41.7498	23.6484	26.22	23.9277	27.5244	35.0228
339.3	32.0335	25.1304	11.6516	12.361	11.7087	14.8379	21.1776		339.3	37.7361	32.0264	16.3022	20.1841	28.1445				339.3	37.0693	34.8979	22.4332	26.8314	22.5309	24.3792	28.456		339.3	45.5477	41.9792	23.5063	25.5785	23.7995	27.1641	35.956
339.2	34.1365	25.716	11.5626	12.1845	11.6224	14.5699	22.0269		339.2	39.9014	32.8404	16.1897	19.8553	29.1747				339.2	36.7094	34.1407	22.3659	25.5991	22.4685	24.2031	28.9676		339.2	49.7623	42.4762	23.3926	25.0331	23.7007	26.8498	37.0703
339.1	34.9373	26.4661	11.464	12.0122	11.5268	14.3068	23.0122		339.1	45.6924	33.8283	16.0651	19.5318	30.3616				339.1	38.5245	33.791	22.2998	24.6812	22.4078	24.0371	29.5644		339.1	43.0662	43.2171	23.2566	24.5325	23.5807	26.529	38.3447
339	32.0251	27.4156	11.3615	11.8473	11.4275	14.0527	24.1725		339	47.7115	35.0028	15.9096	19.1928	31.7196				339	45.0831	33.7849	22.2252	23.9988	22.3389	23.8702	30.2524		339	54.4833	44.2885	23.1544	24.1293	23.4959	26.2562	39.8704
338.9	30.5653	28.6213	11.2712	11.7041	11.3407	13.8225	25.5677		338.9	51.0394	36.4241	15.7426	18.8563	33.3104				338.9	38.5893	34.0577	22.1199	23.4683	22.24	23.6799	31.0294		338.9	56.9468	45.634	22.9928	23.7247	23.353	25.9368	41.598
338.8	29.8269	30.1319	11.187	11.5747	11.2601	13.6088	27.2491		338.8	48.7344	38.1366	15.5573	18.5141	35.1797				338.8	44.6899	34.6422	22.0441	23.0987	22.1709	23.5253	31.9797		338.8	63.3425	47.3459	22.8177	23.3575	23.1982	25.6154	43.6279
338.7	34.6821	32.0167	11.1056	11.4545	11.1827	13.4075	29.2886		338.7	47.9881	40.233	15.383	18.1944	37.4216				338.7	36.723	35.4701	21.9399	22.7924	22.074	23.348	33.0754		338.7	60.7157	49.4619	22.6087	22.9998	23.0112	25.2707	46.0061
338.6	43.3485	34.3479	11.0026	11.318	11.0841	13.1932	31.7604		338.6	47.7931	42.7865	15.2118	17.888	40.1103				338.6	37.51	36.6141	21.8719	22.5841	22.014	23.2121	34.4194		338.6	58.2039	52.1052	22.4121	22.6906	22.8387	24.9479	48.8644
338.5	35.5457	37.2301	10.8613	11.1476	10.9476	12.9484	34.7705		338.5	52.7945	45.8923	15.0408	17.5912	43.3419				338.5	46.6757	38.059	21.7999	22.413	21.9507	23.077	36.0178		338.5	61.3292	55.3703	22.2275	22.4223	22.6803	24.6458	52.3046
338.4	43.5816	40.8851	10.7535	11.0145	10.8449	12.7442	38.5421		338.4	60.6474	49.6426	14.8425	17.2758	47.2094				338.4	47.8688	39.8087	21.6854	22.2261	21.8458	22.9037	37.8892		338.4	67.3982	59.3475	22.0258	22.1597	22.5072	24.3344	56.4238
338.3	49.3741	45.4229	10.6101	10.8489	10.7072	12.5108	43.1864		338.3	58.7413	54.1648	14.602	16.9259	51.8409				338.3	52.1736	41.9594	21.5648	22.0506	21.7357	22.7283	40.1394		338.3	67.8209	64.166	21.7918	21.8821	22.3046	23.9979	61.3568
338.2	52.3187	51.0547	10.4408	10.66	10.544	12.2575	48.9158		338.2	68.6407	59.6716	14.3702	16.5919	57.4499				338.2	47.1131	44.5713	21.424	21.866	21.6063	22.5361	42.8347		338.2	75.376	70.0199	21.5544	21.6143	22.1017	23.6647	67.3023
338.1	56.5867	58.0153	10.258	10.4598	10.3679	11.996	55.9655		338.1	73.9739	66.2817	14.0853	16.2112	64.1558				338.1	52.3452	47.7757	21.3057	21.7118	21.5008	22.3699	46.1104		338.1	83.1796	77.0524	21.2768	21.3158	21.8622	23.2973	74.4075
338	66.7356	66.5081	10.0556	10.242	10.1729	11.7199	64.5401		338	75.3427	74.1868	13.7708	15.807	72.1506				338	54.065	51.612	21.1628	21.5382	21.372	22.182	50.0083		338	89.2227	85.4128	20.9575	20.9825	21.5851	22.8938	82.824
337.9	70.9031	76.6658	9.80808	9.98073	9.93356	11.4033	74.7725		337.9	88.4543	83.5223	13.4475	15.3995	81.5703				337.9	61.2331	56.1605	21.0114	21.36	21.2364	21.9883	54.61		337.9	98.7608	95.1684	20.6054	20.6211	21.2797	22.4626	92.6212
337.8	80.6992	88.5305	9.54125	9.70159	9.67577	11.0715	86.7054		337.8	97.6979	94.1965	13.0536	14.9265	92.3236				337.8	60.0298	61.3907	20.8262	21.1512	21.069	21.7635	59.8858		337.8	105.005	106.141	20.2023	20.212	20.9287	21.985	103.622
337.7	92.8242	101.785	9.23049	9.37975	9.37502	10.6996	100.022		337.7	106.265	105.903	12.6092	14.4076	104.105				337.7	62.2797	67.1885	20.6458	20.9495	20.9091	21.5457	65.7217		337.7	115.679	117.785	19.7649	19.7708	20.5495	21.4776	115.282
337.6	110.253	115.592	8.8654	9.00469	9.02111	10.277	113.885		337.6	114.997	117.847	12.1174	13.8457	116.119				337.6	65.4672	73.1476	20.4542	20.7387	20.7417	21.3189	71.7108		337.6	125.03	128.948	19.2702	19.2737	20.1201	20.9168	126.448
337.5	121.3	128.305	8.42261	8.55287	8.59083	9.78001	126.649		337.5	129.187	128.599	11.5772	13.2393	126.937				337.5	73.1519	78.5537	20.247	20.514	20.5647	21.0785	77.1374		337.5	126.44	137.907	18.7247	18.7267	19.6482	20.309	135.397
337.4	132.755	137.606	7.92963	8.05169	8.11193	9.23583	135.996		337.4	129.996	136.218	10.9596	12.5593	134.618				337.4	70.1941	82.4297	20.0034	20.2547	20.3609	20.8037	81.0208		337.4	135.732	142.782	18.1691	18.1703	19.1759	19.6945	140.249
337.3	135.883	141.134	7.38447	7.49908	7.58272	8.64231	139.563		337.3	131.236	138.96	10.3346	11.8752	137.419				337.3	64.8789	83.9165	19.7724	20.0091	20.1859	20.5431	82.4956		337.3	133.717	142.214	17.5627	17.5634	18.6642	19.0325	139.642
337.2	137.206	137.768	6.82328	6.93108	7.03973	8.03539	136.232		337.2	139.808	135.964	9.6997	11.1845	134.479				337.2	76.2557	82.6039	19.5648	19.7882	20.0624	20.3075	81.1401		337.2	130.281	136.263	16.9636	16.964	18.1732	18.3807	133.636
337.1	133.758	128.306	6.25385	6.35543	6.49136	7.42265	126.798		337.1	130.479	127.776	9.0165	10.4485	126.344				337.1	76.311	78.7298	19.3039	19.515	19.934	20.0201	77.1722		337.1	133.749	126.258	16.3791	16.3793	17.713	17.7462	123.556
337	121.273	114.991	5.69699	5.79287	5.95919	6.82475	113.505		337	114.198	116.18	8.3787	9.7605	114.798				337	76.9396	73.2309	19.0415	19.2414	19.8852	19.7326	71.4961		337	124.239	114.088	15.7738	15.7739	17.2511	17.0935	111.291
336.9	113.256	100.29	5.19223	5.28286	5.48388	6.28106	98.8193		336.9	109.234	103.167	7.8231	9.1573	101.832				336.9	56.847	67.1371	18.7749	18.9645	19.964	19.4422	65.0912		336.9	109.305	101.55	15.2143	15.2144	16.8584	16.4891	98.6306
336.8	95.457	85.9728	4.72028	4.80607	5.04783	5.77215	84.5076		336.8	99.6405	90.2214	7.2906	8.5797	88.9323				336.8	59.5593	61.3893	18.5997	18.7796	20.3401	19.2444	58.8242		336.8	94.3282	89.8126	14.729	14.729	16.568	15.9611	86.7415
336.7	81.4945	73.0632	4.32401	4.40535	4.69625	5.34077	71.5929		336.7	84.4409	78.2954	6.8057	8.0519	77.0492				336.7	57.9606	56.4415	18.4112	18.5822	21.0117	19.0343	53.0468		336.7	84.0838	79.4446	14.3184	14.3185	16.3867	15.5099	76.1849
336.6	68.1863	61.9163	3.98697	4.06419	4.41606	4.97034	60.4266		336.6	67.893	67.8141	6.398	7.6034	66.6087				336.6	57.0432	52.6352	18.2291	18.3919	22.1324	18.8318	47.9664		336.6	71.4544	70.5817	13.9586	13.9586	16.2982	15.1114	67.0893
336.5	56.1068	52.5662	3.70659	3.77999	4.2091	4.65818	51.0387		336.5	46.3154	58.8627	6.0751	7.2416	57.6962				336.5	53.2227	50.1553	18.0505	18.2055	23.859	18.6337	43.6084		336.5	55.137	63.189	13.6621	13.6621	16.3251	14.778	59.41
336.4	45.3445	44.8741	3.47775	3.54759	4.07599	4.39905	43.2847		336.4	42.1019	51.3728	5.8638	6.9933	50.2433				336.4	51.1193	49.1333	17.8886	18.0365	26.3791	18.4533	39.9301		336.4	48.8784	57.143	13.4481	13.4481	16.4988	14.529	53.0114
336.3	31.659	38.6352	3.2949	3.36145	4.01814	4.18735	36.953		336.3	41.9217	45.0896	5.6735	6.7677	43.9954				336.3	56.0417	49.6391	17.7356	17.8768	29.8501	18.2827	36.8363		336.3	41.74	52.2272	13.2654	13.2654	16.7833	14.3128	47.6618
336.2	30.9452	33.6515	3.17102	3.2345	4.05637	4.03595	31.8377		336.2	31.3233	39.815	5.4832	6.5437	38.7544				336.2	58.517	51.6714	17.5593	17.6943	34.3618	18.0895	34.2038		336.2	43.3428	48.294	13.1185	13.1185	17.2014	14.134	43.1956
336.1	27.1339	29.6629	3.04972	3.11033	4.14263	3.88837	27.6707		336.1	28.2174	35.4324	5.3475	6.3759	34.404				336.1	57.7282	55.2002	17.3708	17.4999	39.9693	17.8849	31.9584		336.1	40.0746	45.1671	12.9626	12.9626	17.7298	13.9476	39.4149
336	26.3787	26.5066	2.94454	3.00247	4.29801	3.75808	24.2817		336	22.3741	31.7568	5.2274	6.2251	30.7591				336	53.3386	60.087	17.185	17.3087	46.6055	17.6837	30.0441		336	43.2397	42.7692	12.8228	12.8228	18.4159	13.7786	36.2202
335.9	23.6606	24.0177	2.84219	2.89763	4.51483	3.63173	21.5001		335.9	18.4888	28.6776	5.1374	6.1057	27.7093				335.9	58.1529	66.0554	17.0186	17.1371	54.0533	17.5026	28.4181		335.9	38.5029	40.9821	12.6659	12.6659	19.2448	13.5938	33.4753
335.8	19.1093	22.0778	2.75127	2.80435	4.80373	3.51785	19.2057		335.8	14.2556	26.0811	5.0673	6.0075	25.1408				335.8	68.8262	72.6172	16.8292	16.943	61.8734	17.2992	26.9894		335.8	32.152	39.7665	12.5326	12.5326	20.2607	13.4339	31.1372
335.7	20.9394	20.5895	2.67983	2.73071	5.16913	3.42445	17.3047		335.7	16.9437	23.8853	5.019	5.9324	22.9719				335.7	79.1956	79.1594	16.5899	16.6991	69.4915	17.0464	25.692		335.7	35.2055	39.0331	12.4314	12.4314	21.4415	13.3071	29.1474
335.6	21.1167	19.4328	2.60009	2.64889	5.57193	3.32366	15.6886		335.6	18.9144	21.9843	4.9564	5.844	21.0967				335.6	79.6522	85.0099	16.3017	16.4067	76.2681	16.7453	24.495		335.6	38.6807	38.5886	12.314	12.314	22.6494	13.1652	27.402
335.5	15.2082	18.5315	2.51921	2.56608	5.99617	3.22261	14.3043		335.5	20.9354	20.3276	4.8831	5.746	19.4647				335.5	83.0703	89.5139	16.0101	16.111	81.5733	16.4414	23.4186		335.5	38.2879	38.2163	12.178	12.178	23.7108	13.0057	25.8557
335.4	18.1347	17.8275	2.4638	2.50883	6.43	3.14786	13.1322		335.4	12.6565	18.8708	4.7988	5.638	18.0316				335.4	91.0558	92.0366	15.7015	15.7986	84.7931	16.1209	22.4285		335.4	40.8886	37.6666	12.0433	12.0433	24.4121	12.8485	24.4927
335.3	18.2939	17.1911	2.39536	2.43867	6.77923	3.06087	12.0984		335.3	19.0477	17.6324	4.7576	5.574	16.816				335.3	98.4861	92.1267	15.3546	15.4481	85.4928	15.7626	21.4869		335.3	31.5061	36.6825	11.8945	11.8945	24.5248	12.6781	23.2686
335.2	11.4416	16.5413	2.32593	2.3676	6.98959	2.97362	11.1883		335.2	13.2723	16.5077	4.6825	5.4772	15.7131				335.2	88.9324	89.6453	14.972	15.0621	83.5472	15.3691	20.5828		335.2	34.3779	35.2269	11.7934	11.7934	24.0355	12.5561	22.222
335.1	12.4341	15.8313	2.28611	2.32624	7.03561	2.9167	10.4111		335.1	16.5116	15.5367	4.6374	5.4111	14.763				335.1	84.3494	84.849	14.6315	14.7184	79.2242	15.0182	19.7828		335.1	30.788	33.3273	11.6769	11.6769	22.9914	12.4197	21.2699
335	15.1761	14.9911	2.24179	2.28047	6.86367	2.85594	9.71645		335	17.8178	14.6539	4.5751	5.3287	13.9003				335	84.8716	78.166	14.3106	14.3945	72.9611	14.6872	19.0551		335	31.5316	31.2275	11.5783	11.5783	21.6524	12.3019	20.4298
334.9	11.338	14.0284	2.18531	2.2226	6.49457	2.78364	9.08349		334.9	14.9715	13.8539	4.5055	5.2397	13.1197				334.9	71.4106	70.1891	13.9858	14.0668	65.3584	14.3527	18.3687		334.9	31.6031	29.1178	11.4754	11.4754	20.2217	12.1806	19.6663
334.8	10.2938	13.0214	2.14533	2.18132	6.01745	2.72846	8.5302		334.8	14.6685	13.146	4.4506	5.1662	12.4304				334.8	63.4523	61.6509	13.7215	13.7997	57.155	14.079	17.7817		334.8	25.9372	27.1447	11.3716	11.3716	18.8572	12.059	18.9716
334.7	4.65173	12.0149	2.10975	2.14449	5.48569	2.67824	8.03577		334.7	4.4594	12.5065	4.3969	5.0946	11.8088				334.7	51.943	53.1543	13.4926	13.5682	48.9588	13.8411	17.2639		334.7	20.57	25.4051	11.2964	11.2964	17.665	11.9668	18.3662
334.6	7.59055	11.0735	2.09864	2.13221	4.97145	2.65304	7.61271		334.6	12.8544	11.9783	4.3966	5.077	11.2979				334.6	36.7615	45.2239	13.3156	13.3887	41.2993	13.6555	16.8271		334.6	29.0071	23.9102	11.2486	11.2486	16.6643	11.9024	17.8406
334.5	6.12717	10.1889	2.07466	2.10711	4.4726	2.61548	7.21767		334.5	10.4109	11.4567	4.3522	5.0159	10.793				334.5	30.2174	38.2406	13.2077	13.2785	34.561	13.5393	16.4849		334.5	20.3196	22.5751	11.157	11.157	15.7768	11.795	17.3173
334.4	3.86939	9.39552	2.05696	2.08835	4.02872	2.58469	6.86464		334.4	12.7205	10.9922	4.3204	4.9681	10.3445				334.4	20.601	32.3632	13.1294	13.1979	28.9059	13.453	16.1946		334.4	18.7248	21.4625	11.1098	11.1098	15.0708	11.7324	16.8788
334.3	4.00733	8.70221	2.04905	2.07942	3.65303	2.56416	6.55274		334.3	8.7234	10.5545	4.2763	4.9085	9.9223				334.3	19.3452	27.6568	13.095	13.1614	24.4018	13.4108	15.9678		334.3	20.4154	20.5089	11.0705	11.0705	14.4876	11.6784	16.4838
334.2	7.41861	8.09715	2.04049	2.0699	3.33741	2.54343	6.26788		334.2	7.611	10.1723	4.2529	4.8702	9.555				334.2	23.3306	24.0208	13.0662	13.1306	20.9503	13.3746	15.764		334.2	17.1532	19.6725	11.0223	11.0223	13.9897	11.6159	16.1114
334.1	1.72239	7.55957	2.01701	2.04549	3.06448	2.50819	5.99241		334.1	12.846	9.8263	4.2353	4.8382	9.2233				334.1	17.5507	21.2918	13.019	13.0814	18.3902	13.3202	15.557		334.1	19.185	18.9571	10.9907	10.9907	13.5843	11.5706	15.7835
334	5.36179	7.12044	2.01829	2.04591	2.86791	2.49815	5.76335		334	13.4943	9.4799	4.1901	4.7791	8.8909				334	17.1038	19.3449	12.9981	13.0586	16.5983	13.2924	15.39		334	19.8296	18.3179	10.9484	10.9484	13.23	11.515	15.4697
333.9	0.6304	6.72887	2.00369	2.03046	2.69923	2.47259	5.53766		333.9	7.773	9.1542	4.1412	4.7168	8.5786				333.9	20.2313	17.9812	12.9792	13.038	15.3771	13.2667	15.2371		333.9	18.6485	17.7477	10.9026	10.9026	12.9219	11.4564	15.1746
333.8	3.57723	6.41105	2.00969	2.03566	2.58669	2.468	5.34976		333.8	9.2955	8.88	4.1221	4.6848	8.3174				333.8	8.9399	17.0276	12.9458	13.0029	14.5549	13.2269	15.0805		333.8	16.2387	17.244	10.8626	10.8626	12.6601	11.404	14.9051
333.7	1.15175	6.12403	2.00284	2.02805	2.48911	2.45093	5.16446		333.7	7.3324	8.6173	4.095	4.645	8.0672				333.7	17.377	16.4219	12.9643	13.0197	14.0706	13.239	14.9854		333.7	19.8302	16.8039	10.8349	10.8349	12.4436	11.3643	14.6658
333.6	4.97758	5.88272	2.00655	2.03103	2.42313	2.44475	5.00348		333.6	8.2807	8.3823	4.078	4.6159	7.8443				333.6	16.2651	15.9754	12.944	12.9978	13.7364	13.2127	14.8604		333.6	17.9584	16.3885	10.7885	10.7885	12.2355	11.3063	14.4238
333.5	5.7077	5.65312	1.99358	2.01735	2.35605	2.42221	4.83825		333.5	9.1436	8.158	4.0559	4.5821	7.6318				333.5	11.0275	15.6618	12.9287	12.981	13.5271	13.1915	14.7482		333.5	15.3425	16.0198	10.7515	10.7515	12.0591	11.2581	14.2056
333.4	5.58279	5.44322	1.97736	2.00047	2.29711	2.39673	4.681		333.4	5.6888	7.9435	4.0292	4.544	7.4286				333.4	11.7363	15.4529	12.9374	12.9883	13.4152	13.1946	14.6671		333.4	17.885	15.6964	10.7278	10.7278	11.9146	11.2236	14.0139
333.3	3.18181	5.25255	1.96161	1.98407	2.24692	2.37201	4.53438		333.3	2.9299	7.7599	4.0205	4.5243	7.256				333.3	12.5415	15.2909	12.943	12.9925	13.3434	13.1946	14.5893		333.3	17.5518	15.3874	10.6909	10.6909	11.7724	11.1761	13.8208
333.2	4.27575	5.08793	1.95629	1.97813	2.21321	2.35801	4.40743		333.2	8.3204	7.6026	4.0262	4.5194	7.1094				333.2	14.7086	15.1566	12.9448	12.993	13.2933	13.1911	14.5136		333.2	15.4242	15.1043	10.6555	10.6555	11.6448	11.1306	13.64
333.1	6.29394	4.93163	1.94616	1.96741	2.17921	2.33947	4.28402		333.1	6.0453	7.4278	4.0037	4.4866	6.9449				333.1	10.9992	15.0324	12.9367	12.9836	13.2478	13.1779	14.4333		333.1	15.689	14.853	10.6309	10.6309	11.539	11.0961	13.4798
333	4.32767	4.77784	1.92717	1.94785	2.13979	2.31234	4.15937		333	7.9613	7.2747	3.9929	4.4659	6.8018				333	10.3284	14.939	12.9456	12.9913	13.2279	13.1818	14.3748		333	18.6556	14.6189	10.6049	10.6049	11.4411	11.0604	13.3271
332.9	-0.180707	4.64249	1.91669	1.93683	2.11158	2.29395	4.05019		332.9	9.1922	7.1204	3.9721	4.4353	6.6572				332.9	13.5336	14.8587	12.9577	13.0022	13.2166	13.189	14.3239		332.9	16.2377	14.3859	10.5633	10.5633	11.3357	11.0096	13.1672
332.8	-1.86863	4.53559	1.92584	1.94546	2.10519	2.29545	3.96701		332.8	4.2535	6.9678	3.9447	4.3985	6.5139				332.8	16.8799	14.7713	12.955	12.9984	13.194	13.1816	14.2623		332.8	16.7209	14.1798	10.5341	10.5341	11.2496	10.9714	13.027
332.7	4.73426	4.44401	1.94242	1.96153	2.10802	2.30461	3.89711		332.7	4.5432	6.8485	3.9431	4.3878	6.4038				332.7	10.9988	14.6751	12.9369	12.9793	13.1586	13.159	14.189		332.7	12.364	13.9843	10.5022	10.5022	11.1667	10.9307	12.8911
332.6	5.03526	4.33076	1.93022	1.94885	2.0836	2.2852	3.80377		332.6	8.1044	6.7347	3.9399	4.3758	6.2988				332.6	12.9001	14.6113	12.9459	12.9871	13.1521	13.1635	14.1461		332.6	8.82002	13.8227	10.4925	10.4925	11.1113	10.9127	12.7838
332.5	3.87269	4.22259	1.91666	1.93482	2.05911	2.26465	3.71399		332.5	7.2213	6.6086	3.9181	4.3454	6.1813				332.5	14.1161	14.5437	12.9461	12.9863	13.1385	13.1595	14.0977		332.5	17.3952	13.69	10.5012	10.5012	11.0787	10.9131	12.7006
332.4	5.88025	4.12531	1.90812	1.92583	2.04075	2.24932	3.63377		332.4	3.4586	6.4929	3.9007	4.3197	6.0739				332.4	14.2802	14.4749	12.9407	12.98	13.1207	13.1499	14.0465		332.4	14.6536	13.5227	10.4656	10.4656	11.0058	10.8695	12.5786
332.3	2.25457	4.02458	1.89077	1.90805	2.01455	2.22538	3.54892		332.3	9.4051	6.4024	3.903	4.3139	5.9915				332.3	9.7318	14.4094	12.9345	12.9729	13.1032	13.1397	13.9972		332.3	17.4472	13.378	10.444	10.444	10.9503	10.8402	12.4755
332.2	4.39845	3.94456	1.88919	1.90605	2.00496	2.21739	3.48372		332.2	6.0342	6.2857	3.8741	4.2772	5.8827				332.2	12.9264	14.3683	12.9493	12.9867	13.1077	13.1505	13.9712		332.2	16.7624	13.2266	10.4079	10.4079	10.8834	10.7965	12.3625
332.1	2.0247	3.85966	1.87823	1.89469	1.98674	2.20021	3.41271		332.1	5.5782	6.1913	3.8628	4.2582	5.7959				332.1	17.2099	14.316	12.9494	12.9859	13.0984	13.1468	13.933		332.1	16.9295	13.0858	10.3751	10.3751	10.8224	10.7564	12.2571
332	4.86563	3.78923	1.87759	1.89365	1.97949	2.19352	3.35533		332	5.4868	6.1035	3.8538	4.2418	5.7156				332	10.9674	14.247	12.9298	12.9655	13.0702	13.1235	13.8771		332	17.2463	12.9504	10.3413	10.3413	10.7629	10.7155	12.1547
331.9	2.33697	3.71024	1.86454	1.88023	1.96041	2.17459	3.28861		331.9	7.9179	6.0203	3.8452	4.226	5.6395				331.9	8.9976	14.2094	12.9388	12.9737	13.0714	13.1289	13.8518		331.9	14.33	12.8193	10.3057	10.3057	10.7037	10.673	12.054
331.8	1.01531	3.64578	1.86247	1.8778	1.95283	2.16681	3.23575		331.8	5.5156	5.928	3.8238	4.1976	5.5543				331.8	6.1954	14.1835	12.9569	12.9911	13.0823	13.1435	13.8374		331.8	12.0673	12.7086	10.2849	10.2849	10.6612	10.6455	11.9717
331.7	0.241627	3.59039	1.86617	1.88115	1.95147	2.16495	3.19132		331.7	4.5031	5.8518	3.8149	4.1819	5.4849				331.7	7.1507	14.173	12.9881	13.0214	13.1068	13.1713	13.8378		331.7	9.16258	12.6145	10.2758	10.2758	10.6321	10.6298	11.9041
331.6	2.67228	3.54142	1.87327	1.88791	1.95392	2.16664	3.15275		331.6	10.9887	5.7841	3.8113	4.1716	5.4239				331.6	10.5478	14.1605	13.0149	13.0476	13.1275	13.1948	13.8354		331.6	17.8988	12.54	10.2815	10.2815	10.6194	10.6291	11.8544
331.5	2.5232	3.48471	1.86977	1.88409	1.94615	2.15789	3.10591		331.5	8.8135	5.6855	3.7736	4.1275	5.3316				331.5	10.2413	14.1345	13.0263	13.0582	13.1332	13.2029	13.819		331.5	6.32403	12.4247	10.2422	10.2422	10.563	10.5836	11.7625
331.4	3.58744	3.43127	1.86692	1.88093	1.93934	2.14991	3.06187		331.4	4.5551	5.6009	3.7472	4.0947	5.2534				331.4	10.162	14.1118	13.0391	13.0703	13.1407	13.2126	13.8055		331.4	14.7304	12.373	10.2624	10.2624	10.5674	10.5978	11.7326
331.3	2.81467	3.37563	1.85941	1.87311	1.92817	2.13741	3.01518		331.3	8.6228	5.5413	3.7429	4.0844	5.1998				331.3	7.5714	14.0914	13.0523	13.0829	13.1491	13.2228	13.7936		331.3	13.0768	12.2818	10.2394	10.2394	10.5297	10.5689	11.6619
331.2	1.86556	3.32565	1.85524	1.86864	1.92061	2.12838	2.97373		331.2	12.8767	5.4628	3.7173	4.0528	5.1273				331.2	11.4635	14.0846	13.0776	13.1075	13.1697	13.2451	13.795		331.2	12.3307	12.2024	10.2247	10.2247	10.5014	10.5485	11.6019
331.1	4.09507	3.28193	1.85519	1.86831	1.91743	2.12361	2.93817		331.1	12.5724	5.3642	3.6692	3.9989	5.0345				331.1	14.2353	14.0615	13.085	13.1143	13.1729	13.2496	13.7797		331.1	12.8884	12.13	10.2139	10.2139	10.4778	10.5321	11.5478
331	-0.78002	3.23047	1.84541	1.85825	1.90471	2.10921	2.89453		331	9.1165	5.2692	3.6225	3.9465	4.9452				331	10.9756	14.0272	13.0797	13.1084	13.1637	13.2415	13.7527		331	11.8087	12.0577	10.2001	10.2001	10.4522	10.5129	11.4928
330.9	4.93605	3.20215	1.85688	1.86945	1.91345	2.11619	2.8737		330.9	6.9806	5.1942	3.5936	3.9121	4.8757				330.9	7.3166	14.0091	13.0894	13.1175	13.1697	13.2484	13.7417		330.9	11.1821	11.9936	10.1918	10.1918	10.4328	10.4993	11.4451
330.8	7.29745	3.15069	1.84343	1.85574	1.89746	2.09836	2.82942		330.8	3.5388	5.1322	3.5758	3.889	4.8191				330.8	2.7732	14.0092	13.116	13.1435	13.1928	13.2723	13.7485		330.8	16.8352	11.9354	10.1867	10.1867	10.4173	10.489	11.4024
330.7	3.37996	3.09054	1.81961	1.83167	1.87127	2.07028	2.77616		330.7	4.799	5.0901	3.576	3.8839	4.7822				330.7	11.188	14.0316	13.1636	13.1905	13.2372	13.3173	13.7773		330.7	12.3098	11.8504	10.1524	10.1524	10.3733	10.4497	11.3322
330.6	4.92938	3.04893	1.81279	1.82461	1.86223	2.05929	2.74119		330.6	7.6952	5.0431	3.5696	3.8724	4.7403				330.6	16.2953	14.0165	13.1727	13.1991	13.2432	13.3238	13.7683		330.6	16.1551	11.7909	10.1412	10.1412	10.353	10.4337	11.2867
330.5	5.2104	3.00201	1.79919	1.81076	1.84653	2.04163	2.70064		330.5	6.2721	4.9825	3.548	3.8457	4.6848				330.5	12.7208	13.979	13.1583	13.1842	13.226	13.3069	13.7367		330.5	13.7704	11.7136	10.1102	10.1102	10.3134	10.3978	11.2228
330.4	5.92265	2.95518	1.78429	1.79563	1.82968	2.02277	2.65996		330.4	5.8578	4.9309	3.5336	3.8266	4.638				330.4	14.0244	13.9589	13.1603	13.1857	13.2253	13.3065	13.7222		330.4	11.9063	11.6505	10.0914	10.0914	10.2865	10.3743	11.1724
330.3	5.07269	2.90649	1.76621	1.77733	1.80977	2.00083	2.61719		330.3	-0.3942	4.8829	3.5214	3.8096	4.5947				330.3	11.979	13.9337	13.1563	13.1813	13.2188	13.3002	13.7024		330.3	13.3865	11.5988	10.082	10.082	10.2695	10.3604	11.1328
330.2	5.64556	2.86266	1.75177	1.76267	1.79359	1.98261	2.57909		330.2	6.1243	4.869	3.542	3.8256	4.5854				330.2	10.5578	13.9188	13.1617	13.1862	13.2218	13.3033	13.6927		330.2	13.384	11.5412	10.0649	10.0649	10.2453	10.3389	11.0868
330.1	5.94109	2.81745	1.73477	1.74546	1.77497	1.96193	2.53939		330.1	4.1833	4.8223	3.5284	3.8075	4.5433				330.1	15.9452	13.9112	13.1737	13.1977	13.2316	13.313	13.6901		330.1	15.9191	11.4852	10.0478	10.0478	10.2214	10.3174	11.0419
330	1.71639	2.77196	1.71639	1.72689	1.75505	1.93997	2.49924		330	3.525	4.787	3.525	3.7996	4.5124				330	13.161	13.8797	13.161	13.1845	13.2167	13.2981	13.6634		330	10.0175	11.4176	10.0175	10.0175	10.1848	10.2829	10.985

## Sheet: Figure 4d
PdSn-NP
Vacuum									O2 atmosphere									H2 atmosphere									O2+H2 atmosphere
B.E.(eV)	Raw Intensity	Peak Sum	Background	Peak 1	Peak 2	Peak 3	Peak 4		B.E.(eV)	Raw Intensity	Peak Sum	Background	Peak 1	Peak 2	Peak 3	Peak 4		B.E.(eV)	Raw Intensity	Peak Sum	Background	Peak 1	Peak 2	Peak 3	Peak 4		B.E.(eV)	Raw Intensity	Peak Sum	Background	Peak 1	Peak 2	Peak 3	Peak 4
350	8.82737	9.48918	8.82737	8.87427	8.82737	9.30215	8.9675		350	11.0253	11.7767	11.0253	11.0257	11.0253	11.5705	11.2312		350	11.5842	11.8418	11.5842	11.5842	11.6183	11.7138	11.6781		350	11.8643	12.6755	11.8643	11.9892	11.8643	12.3708	12.044
349.9	13.3742	9.50549	8.82737	8.87525	8.82737	9.31526	8.96973		349.9	9.74481	11.7946	11.0253	11.0257	11.0253	11.5851	11.2344		349.9	12.5818	11.8472	11.5842	11.5842	11.6188	11.7173	11.6796		349.9	8.18853	12.695	11.8643	11.992	11.8643	12.3847	12.0469
349.8	8.51286	9.50895	8.81388	8.86277	8.81388	9.31542	8.95852		349.8	15.4035	11.8189	11.0311	11.0314	11.0311	11.606	11.2435		349.8	13.3044	11.8495	11.5809	11.5809	11.6159	11.7176	11.6778		349.8	13.607	12.7252	11.8742	12.0047	11.8742	12.4091	12.0597
349.7	3.89076	9.52745	8.81477	8.86471	8.81477	9.33054	8.96175		349.7	12.5712	11.8183	11.0114	11.0117	11.0114	11.6021	11.2272		349.7	10.7083	11.8496	11.5751	11.5751	11.6106	11.7156	11.6735		349.7	19.3317	12.7415	11.8695	12.0029	11.8695	12.4195	12.0581
349.6	6.84462	9.56038	8.82938	8.8804	8.82938	9.35999	8.97874		349.6	11.8933	11.8313	11.0043	11.0047	11.0043	11.6115	11.2237		349.6	14.5884	11.8585	11.578	11.578	11.614	11.7224	11.678		349.6	9.46569	12.7433	11.8494	11.9858	11.8494	12.4151	12.0411
349.5	7.91226	9.58532	8.83527	8.8874	8.83527	9.38137	8.98708		349.5	14.6894	11.848	11.0003	11.0007	11.0003	11.6246	11.2232		349.5	11.4058	11.8547	11.5679	11.5679	11.6044	11.7164	11.6696		349.5	14.6216	12.7724	11.8558	11.9954	11.8558	12.438	12.0507
349.4	9.22716	9.6079	8.83801	8.89129	8.83801	9.40029	8.99233		349.4	8.73984	11.8529	10.9837	10.9841	10.9837	11.6259	11.2103		349.4	12.4308	11.8617	11.5684	11.5684	11.6055	11.7213	11.6718		349.4	15.0876	12.7886	11.8484	11.9912	11.8484	12.4476	12.0465
349.3	12.2931	9.62741	8.83685	8.89133	8.83685	9.41603	8.99376		349.3	9.09431	11.8854	10.9938	10.9942	10.9938	11.6546	11.2241		349.3	12.6949	11.8655	11.5655	11.5655	11.6031	11.7228	11.6706		349.3	9.86468	12.8044	11.8396	11.9858	11.8396	12.4568	12.0411
349.2	11.6415	9.63869	8.8266	8.88231	8.8266	9.42345	8.98614		349.2	7.79327	11.9173	11.0024	11.0028	11.0024	11.6827	11.2366		349.2	16.8539	11.8687	11.5617	11.5617	11.5998	11.7237	11.6686		349.2	9.36896	12.8354	11.845	11.9946	11.845	12.4809	12.0498
349.1	13.1604	9.65281	8.81825	8.87523	8.81825	9.43359	8.9805		349.1	10.1478	11.956	11.0168	11.0173	11.0168	11.7175	11.255		349.1	15.8758	11.8582	11.5439	11.5439	11.5826	11.7108	11.6526		349.1	10.8605	12.8687	11.8516	12.0048	11.8516	12.5071	12.06
349	10.9559	9.66338	8.80537	8.86366	8.80537	9.44006	8.97039		349	12.5793	11.9853	11.0208	11.0212	11.0208	11.7426	11.263		349	12.5167	11.8511	11.5293	11.5293	11.5686	11.7013	11.6398		349	18.3424	12.8992	11.8543	12.0112	11.8543	12.5303	12.0663
348.9	11.1829	9.68148	8.79899	8.85864	8.79899	9.45396	8.96686		348.9	11.8957	12.0046	11.0137	11.0142	11.0137	11.7578	11.2601		348.9	21.6658	11.8556	11.526	11.526	11.5659	11.7034	11.6384		348.9	18.974	12.9107	11.8368	11.9976	11.8368	12.5343	12.0525
348.8	9.08145	9.70001	8.79192	8.85299	8.79192	9.46815	8.96272		348.8	4.2168	12.0282	11.0098	11.0102	11.0098	11.7771	11.2604		348.8	15.941	11.8296	11.4919	11.4919	11.5324	11.6748	11.6063		348.8	16.5086	12.9217	11.8176	11.9824	11.8176	12.5375	12.037
348.7	13.2772	9.72591	8.79106	8.85359	8.79106	9.48959	8.96486		348.7	6.8296	12.0876	11.0404	11.0409	11.0404	11.8321	11.2954		348.7	10.8068	11.8232	11.477	11.477	11.518	11.6657	11.5933		348.7	10.8951	12.9407	11.8049	11.9739	11.8049	12.5485	12.0282
348.6	10.8714	9.7406	8.77775	8.84179	8.77775	9.49969	8.95462		348.6	12.0605	12.1366	11.0594	11.0599	11.0594	11.8766	11.3189		348.6	10.8342	11.8342	11.4792	11.4792	11.5209	11.6741	11.5976		348.6	9.20299	12.9763	11.8074	11.9806	11.8074	12.5757	12.0347
348.5	11.8667	9.76373	8.77154	8.83715	8.77154	9.51809	8.95158		348.5	10.0561	12.1634	11.0549	11.0554	11.0549	11.8989	11.3189		348.5	13.2395	11.8456	11.4814	11.4814	11.5237	11.6827	11.6019		348.5	16.3348	13.0178	11.8144	11.9921	11.8144	12.6087	12.0458
348.4	12.8489	9.7853	8.76236	8.82959	8.76236	9.53478	8.94564		348.4	9.50214	12.2008	11.0594	11.0599	11.0594	11.9315	11.3282		348.4	19.9256	11.8492	11.4755	11.4755	11.5185	11.6836	11.5981		348.4	21.1241	13.0419	11.8022	11.9846	11.8022	12.6239	12.0378
348.3	5.34242	9.80543	8.75024	8.81916	8.75024	9.5499	8.93685		348.3	14.5434	12.2422	11.0664	11.0669	11.0664	11.968	11.3401		348.3	16.9472	11.8308	11.447	11.447	11.4907	11.6623	11.5719		348.3	15.9572	13.0547	11.7771	11.9643	11.7771	12.6275	12.017
348.2	3.98557	9.8494	8.76035	8.83102	8.76035	9.58869	8.95039		348.2	18.5619	12.2626	11.0507	11.0512	11.0507	11.9834	11.3294		348.2	10.9492	11.8228	11.4285	11.4285	11.4729	11.6513	11.5557		348.2	17.3299	13.0832	11.7658	11.9581	11.7658	12.6465	12.0102
348.1	6.45958	9.89916	8.77451	8.847	8.77451	9.6331	8.96807		348.1	7.22562	12.2665	11.0168	11.0174	11.0168	11.9821	11.3006		348.1	8.53679	11.8353	11.4302	11.4302	11.4752	11.6607	11.5597		348.1	14.5547	13.1099	11.7508	11.9483	11.7508	12.6635	11.9998
348	8.12818	9.94346	8.78138	8.85575	8.78138	9.67189	8.97856		348	12.5564	12.3232	11.0339	11.0345	11.0339	12.0336	11.323		348	11.0294	11.8565	11.4399	11.4399	11.4857	11.6788	11.5718		348	15.916	13.1462	11.7433	11.9462	11.7433	12.6896	11.997
347.9	11.9593	9.98481	8.78331	8.85966	8.78331	9.70756	8.98422		347.9	14.5841	12.358	11.0271	11.0276	11.0271	12.063	11.3215		347.9	16.392	11.8698	11.4413	11.4413	11.4878	11.6889	11.5757		347.9	14.8902	13.1811	11.732	11.9406	11.732	12.714	11.9906
347.8	11.0213	10.0169	8.7739	8.85228	8.7739	9.7338	8.97863		347.8	7.87036	12.3857	11.011	11.0116	11.011	12.0851	11.3111		347.8	17.1913	11.8657	11.4246	11.4246	11.4719	11.6814	11.5616		347.8	5.12212	13.221	11.7235	11.9381	11.7235	12.743	11.987
347.7	13.0519	10.0541	8.76723	8.84774	8.76723	9.76486	8.97591		347.7	13.9851	12.446	11.0252	11.0258	11.0252	12.1396	11.331		347.7	20.0805	11.8594	11.4052	11.4052	11.4533	11.6718	11.5448		347.7	15.0854	13.2899	11.7413	11.962	11.7413	12.8006	12.0099
347.6	9.54655	10.0876	8.75452	8.83724	8.75452	9.79214	8.96725		347.6	9.42662	12.4812	11.0118	11.0125	11.0118	12.1689	11.3235		347.6	18.9298	11.844	11.376	11.376	11.4249	11.6529	11.5183		347.6	20.5556	13.3347	11.7323	11.9594	11.7323	12.8337	12.0062
347.5	8.66984	10.1341	8.75217	8.83719	8.75217	9.83221	8.96907		347.5	8.05746	12.5395	11.019	11.0196	11.019	12.2211	11.3367		347.5	19.2736	11.8331	11.3506	11.3506	11.4003	11.6384	11.4957		347.5	23.2444	13.3678	11.7085	11.9424	11.7085	12.8546	11.9878
347.4	11.8605	10.1861	8.75241	8.83984	8.75241	9.8775	8.97361		347.4	9.71931	12.6069	11.0323	11.033	11.0323	12.2822	11.3563		347.4	14.3599	11.8216	11.324	11.324	11.3744	11.6233	11.4719		347.4	16.7059	13.3967	11.6774	11.9183	11.6774	12.871	11.9623
347.3	13.5484	10.2317	8.74319	8.83313	8.74319	9.91617	8.96883		347.3	12.5213	12.6699	11.0383	11.0389	11.0383	12.3388	11.3687		347.3	13.0554	11.8275	11.3138	11.3138	11.3651	11.6253	11.4646		347.3	17.656	13.4467	11.6639	11.9122	11.6639	12.9078	11.9545
347.2	14.528	10.2756	8.72894	8.82148	8.72894	9.95288	8.95913		347.2	10.7508	12.7236	11.0316	11.0323	11.0316	12.3858	11.3686		347.2	10.9628	11.8385	11.3079	11.3079	11.3601	11.6324	11.4618		347.2	11.4649	13.4978	11.6477	11.9037	11.6477	12.9452	11.9443
347.1	12.7815	10.3202	8.71174	8.80701	8.71174	9.99002	8.94663		347.1	18.2414	12.7888	11.0328	11.0336	11.0328	12.4442	11.3767		347.1	17.0749	11.8575	11.3091	11.3091	11.3622	11.6474	11.4661		347.1	16.2296	13.5695	11.6482	11.9122	11.6482	13.0029	11.9509
347	12.2089	10.3738	8.69967	8.79778	8.69967	10.0359	8.9394		347	11.3013	12.824	11.0003	11.0011	11.0003	12.4723	11.3512		347	21.9394	11.8569	11.2897	11.2897	11.3437	11.6427	11.4499		347	20.991	13.6328	11.6359	11.9083	11.6359	13.0514	11.9449
346.9	14.0871	10.4333	8.68925	8.79034	8.68925	10.0875	8.93399		346.9	8.96091	12.8946	10.999	10.9997	10.999	12.5356	11.3571		346.9	18.9932	11.841	11.2539	11.2539	11.3088	11.6226	11.4174		346.9	18.7561	13.6881	11.6107	11.892	11.6107	13.0913	11.9262
346.8	11.0665	10.4919	8.67324	8.77745	8.67324	10.1378	8.92313		346.8	15.6056	12.9802	11.0082	11.009	11.0082	12.6138	11.3738		346.8	20.1408	11.8361	11.2278	11.2278	11.2838	11.6132	11.3948		346.8	16.7158	13.7544	11.5914	11.882	11.5914	13.1416	11.9137
346.7	10.1998	10.5644	8.66615	8.77361	8.66615	10.2018	8.92135		346.7	15.4694	13.0408	10.9874	10.9882	10.9874	12.6666	11.3608		346.7	15.3488	11.8285	11.1979	11.1979	11.2548	11.6011	11.3684		346.7	18.5688	13.8318	11.5776	11.8779	11.5776	13.2023	11.9068
346.6	14.5529	10.6451	8.6616	8.77247	8.6616	10.2735	8.92229		346.6	9.79159	13.1073	10.9672	10.9681	10.9672	12.7251	11.3485		346.6	12.951	11.8384	11.1839	11.1839	11.2418	11.6063	11.358		346.6	21.8557	13.9103	11.5588	11.8693	11.5588	13.2635	11.8951
346.5	12.1589	10.7189	8.64412	8.75856	8.64412	10.3381	8.91048		346.5	10.543	13.2051	10.9725	10.9734	10.9725	12.8147	11.3621		346.5	10.9667	11.8577	11.178	11.178	11.237	11.6209	11.3559		346.5	22.8018	13.9867	11.531	11.8524	11.531	13.3217	11.8747
346.4	12.7864	10.8065	8.63369	8.75189	8.63369	10.4161	8.90591		346.4	15.1889	13.306	10.9744	10.9754	10.9744	12.907	11.3725		346.4	18.0885	11.8854	11.1787	11.1787	11.2387	11.6436	11.3605		346.4	15.0855	14.0678	11.5007	11.8333	11.5007	13.3838	11.852
346.3	13.8902	10.8995	8.62138	8.7435	8.62138	10.4991	8.89964		346.3	16.2217	13.3928	10.9554	10.9564	10.9554	12.9851	11.3622		346.3	16.8358	11.8911	11.1554	11.1554	11.2166	11.6441	11.3412		346.3	15.2197	14.1777	11.491	11.8356	11.491	13.4738	11.8502
346.2	11.0401	10.9972	8.60575	8.73201	8.60575	10.5864	8.89026		346.2	16.0426	13.4826	10.9317	10.9327	10.9317	13.0657	11.3476		346.2	16.9103	11.9029	11.1363	11.1363	11.1987	11.6507	11.3263		346.2	23.906	14.2961	11.4809	11.8382	11.4809	13.5714	11.8483
346.1	14.861	11.1124	8.59853	8.72913	8.59853	10.6908	8.88951		346.1	14.7304	13.5814	10.9086	10.9096	10.9086	13.1552	11.3339		346.1	13.5373	11.9168	11.1169	11.1169	11.1804	11.6591	11.3111		346.1	26.4111	14.4009	11.4475	11.818	11.4475	13.6545	11.8233
346	12.7978	11.2262	8.57995	8.71512	8.57995	10.7933	8.87762		346	15.841	13.6954	10.8914	10.8924	10.8914	13.2594	11.3263		346	15.5226	11.9446	11.1088	11.1088	11.1735	11.6813	11.3074		346	18.3664	14.5097	11.4071	11.7918	11.4071	13.7405	11.7917
345.9	10.3717	11.357	8.56744	8.70742	8.56744	10.9124	8.87203		345.9	12.591	13.8144	10.8691	10.8701	10.8691	13.3684	11.314		345.9	12.4893	11.9688	11.0939	11.0939	11.1599	11.6996	11.2972		345.9	22.5608	14.6522	11.3884	11.7879	11.3884	13.859	11.782
345.8	6.66788	11.5074	8.56209	8.70714	8.56209	11.0505	8.87384		345.8	9.74992	13.9594	10.8613	10.8624	10.8613	13.5029	11.3166		345.8	14.7886	12.0068	11.0892	11.0892	11.1564	11.7316	11.2972		345.8	14.7138	14.7966	11.3583	11.7735	11.3583	13.9783	11.7613
345.7	16.5912	11.6824	8.5677	8.7181	8.5677	11.2128	8.88688		345.7	15.4761	14.1296	10.8663	10.8675	10.8663	13.6623	11.3324		345.7	11.8557	12.0412	11.0768	11.0768	11.1453	11.7598	11.2897		345.7	10.4452	14.977	11.3492	11.7812	11.3492	14.1323	11.7619
345.6	18.674	11.8434	8.5439	8.69995	8.5439	11.3605	8.87077		345.6	20.5491	14.2879	10.8455	10.8467	10.8455	13.8095	11.3227		345.6	13.3616	12.0907	11.0742	11.0742	11.144	11.8028	11.2921		345.6	22.5333	15.1855	11.3517	11.8013	11.3517	14.3131	11.7744
345.5	16.7691	12.0156	8.51385	8.67586	8.51385	11.5187	8.84869		345.5	16.984	14.4388	10.8017	10.803	10.8017	13.9489	11.2904		345.5	13.8702	12.1414	11.0665	11.0665	11.1377	11.8469	11.2897		345.5	20.3906	15.3802	11.3215	11.7901	11.3215	14.4785	11.7547
345.4	18.5906	12.2128	8.48937	8.65768	8.48937	11.7014	8.83246		345.4	19.9627	14.623	10.7738	10.7752	10.7738	14.121	11.2745		345.4	14.1787	12.1981	11.057	11.057	11.1297	11.8967	11.2858		345.4	17.2051	15.6015	11.2971	11.7856	11.2971	14.669	11.7411
345.3	12.6581	12.4266	8.4594	8.6344	8.4594	11.9	8.81107		345.3	25.313	14.8131	10.7324	10.7338	10.7324	14.2987	11.2454		345.3	21.2874	12.2635	11.0465	11.0465	11.1207	11.9549	11.2809		345.3	22.7311	15.8551	11.2812	11.791	11.2812	14.8899	11.7364
345.2	14.0724	12.683	8.44695	8.62902	8.44695	12.1403	8.80751		345.2	21.0657	15.0006	10.6666	10.668	10.6666	14.4733	11.1925		345.2	16.2756	12.317	11.0121	11.0121	11.0878	12.001	11.2523		345.2	21.6821	16.1203	11.2503	11.7829	11.2503	15.1208	11.7172
345.1	16.1743	12.9637	8.43026	8.61984	8.43026	12.4043	8.80006		345.1	24.5996	15.2317	10.6197	10.6212	10.6197	14.691	11.159		345.1	18.0348	12.4024	10.9944	10.9944	11.0717	12.0787	11.2407		345.1	26.1547	16.4188	11.2222	11.7791	11.2222	15.3829	11.7012
345	16.3355	13.2707	8.40729	8.60485	8.40729	12.6937	8.78668		345	24.7045	15.4745	10.5566	10.5582	10.5566	14.9198	11.1098		345	17.0995	12.5007	10.9707	10.9707	11.0496	12.1691	11.2234		345	25.7589	16.7398	11.182	11.7648	11.182	15.6653	11.6736
344.9	16.3478	13.6145	8.38377	8.58982	8.38377	13.0191	8.77314		344.9	15.1968	15.7481	10.4928	10.4945	10.4928	15.1789	11.0603		344.9	15.7643	12.6256	10.9501	10.9501	11.0307	12.2858	11.2094		344.9	23.4357	17.1013	11.1427	11.7534	11.1427	15.9859	11.6474
344.8	18.518	14.0013	8.36015	8.57523	8.36015	13.3864	8.75988		344.8	11.6368	16.1001	10.4716	10.4733	10.4716	15.516	11.0541		344.8	13.0818	12.7838	10.9339	10.9339	11.0162	12.4355	11.2		344.8	23.6598	17.5143	11.1096	11.7501	11.1096	16.3554	11.6279
344.7	21.4749	14.4309	8.33002	8.55472	8.33002	13.7957	8.74054		344.7	10.1426	16.509	10.4663	10.4681	10.4663	15.9091	11.0644		344.7	15.8973	12.9863	10.9267	10.9267	11.0108	12.6291	11.1999		344.7	21.7506	17.9787	11.0757	11.7483	11.0757	16.7735	11.6082
344.6	19.8582	14.9093	8.29103	8.52601	8.29103	14.2526	8.71278		344.6	18.1848	16.9714	10.4678	10.4697	10.4678	16.3553	11.082		344.6	17.9056	13.2219	10.91	10.91	10.9959	12.8554	11.1905		344.6	21.8069	18.5085	11.047	11.7541	11.047	17.2541	11.5942
344.5	17.6271	15.4591	8.25671	8.50269	8.25671	14.7797	8.69016		344.5	21.0719	17.4511	10.433	10.435	10.433	16.818	11.0641		344.5	14.2241	13.5013	10.8864	10.8864	10.9742	13.1252	11.1747		344.5	24.8039	19.108	11.018	11.7623	11.018	17.801	11.5806
344.4	19.3725	16.0933	8.22892	8.48666	8.22892	15.3899	8.67455		344.4	19.1416	17.9794	10.385	10.3872	10.385	17.3285	11.0336		344.4	13.6894	13.8521	10.8752	10.8752	10.965	13.466	11.1715		344.4	25.2519	19.7806	10.9808	11.7654	10.9808	18.4173	11.5595
344.3	19.5077	16.813	8.19586	8.46622	8.19586	16.0843	8.6542		344.3	19.5486	18.5871	10.3455	10.3479	10.3455	17.9178	11.0124		344.3	14.1698	14.2725	10.8658	10.8658	10.9576	13.8761	11.1704		344.3	25.9205	20.5464	10.9423	11.7704	10.9423	19.1229	11.5378
344.2	16.4727	17.6381	8.16231	8.44621	8.16231	16.8826	8.6339		344.2	16.7914	19.2745	10.304	10.3067	10.304	18.5858	10.99		344.2	20.7727	14.7676	10.8546	10.8547	10.9485	14.3604	11.168		344.2	40.9561	21.4204	10.902	11.7772	10.902	19.9323	11.5149
344.1	20.4936	18.5966	8.13766	8.43613	8.13766	17.8127	8.62309		344.1	24.4119	20.0691	10.2747	10.2778	10.2747	19.3601	10.9806		344.1	20.9043	15.325	10.8213	10.8213	10.9174	14.9065	11.1437		344.1	33.1493	22.3832	10.821	11.7475	10.821	20.8255	11.4522
344	18.0226	19.6883	8.10101	8.41518	8.10101	18.8742	8.60089		344	20.7432	20.9385	10.2109	10.2146	10.2109	20.2082	10.9376		344	15.7518	15.9727	10.7874	10.7875	10.8857	15.5424	11.1193		344	34.7306	23.5175	10.7608	11.7432	10.7608	21.8848	11.4111
343.9	21.8783	20.9561	8.07158	8.40272	8.07158	20.11	8.58657		343.9	27.7699	21.9505	10.1634	10.1679	10.1634	21.1976	10.9118		343.9	11.9793	16.7331	10.7707	10.7709	10.8713	16.2904	11.1125		343.9	30.3073	24.8229	10.6962	11.7396	10.6962	23.1093	11.3664
343.8	17.8091	22.4076	8.03062	8.38013	8.03062	21.5273	8.56142		343.8	28.3887	23.0757	10.084	10.0897	10.084	22.299	10.8551		343.8	17.514	17.6033	10.7666	10.767	10.8697	17.1477	11.1188		343.8	34.9183	26.3435	10.6434	11.7535	10.6434	24.5423	11.3345
343.7	26.0865	24.0928	8.00161	8.37104	8.00161	23.176	8.54894		343.7	29.5245	24.3634	10.0014	10.0089	10.0014	23.5611	10.7963		343.7	18.3398	18.5501	10.7439	10.7448	10.8495	18.0807	11.1069		343.7	39.4678	28.0841	10.578	11.7614	10.578	26.1878	11.2909
343.6	33.2783	26.0018	7.94797	8.33908	7.94797	25.046	8.51261		343.6	28.5773	25.8336	9.91336	9.92335	9.91336	25.0039	10.7331		343.6	23.7413	19.5841	10.7184	10.7202	10.8265	19.0999	11.0927		343.6	31.3787	30.0754	10.5001	11.7642	10.5001	28.0755	11.236
343.5	30.4669	28.1559	7.87283	8.28763	7.87283	27.1583	8.45563		343.5	38.4035	27.5167	9.82916	9.84286	9.82916	26.6573	10.6749		343.5	28.207	20.679	10.6746	10.6782	10.7854	20.1784	11.0608		343.5	43.2177	32.3758	10.4438	11.7969	10.4438	30.2628	11.2037
343.4	35.2835	30.5878	7.80581	8.24656	7.80581	29.5452	8.40764		343.4	32.4085	29.3817	9.70026	9.71928	9.70026	28.4896	10.5733		343.4	25.7547	21.8219	10.6156	10.6226	10.7292	21.3027	11.0142		343.4	49.2122	34.9439	10.3555	11.8072	10.3555	32.7071	11.1406
343.3	32.7089	33.2493	7.7243	8.1936	7.7243	32.1582	8.34611		343.3	36.8432	31.5087	9.59782	9.6244	9.59782	30.5805	10.4995		343.3	22.978	23.0141	10.5647	10.578	10.6812	22.4726	10.9763		343.3	46.5633	37.7833	10.2508	11.812	10.2508	35.4105	11.0624
343.2	31.5584	36.0896	7.65019	8.15102	7.65019	34.946	8.29298		343.2	34.5438	33.8432	9.47491	9.51205	9.47491	32.8743	10.4066		343.2	24.9707	24.2278	10.5229	10.5477	10.6425	23.6582	10.9482		343.2	43.7472	40.8624	10.153	11.8361	10.153	38.3398	10.9924
343.1	42.4609	38.9699	7.57927	8.11513	7.57927	37.7692	8.24413		343.1	38.6949	36.3835	9.36183	9.41352	9.36183	35.3685	10.3251		343.1	25.6449	25.413	10.4743	10.5192	10.597	24.8059	10.914		343.1	48.6925	44.0681	10.0624	11.8822	10.0624	41.3796	10.9312
343	48.3761	41.642	7.4758	8.05075	7.4758	40.379	8.16387		343	47.0248	39.0275	9.22951	9.30096	9.22951	37.9595	10.226		343	25.8806	26.533	10.4233	10.5025	10.5492	25.8731	10.8781		343	51.8452	47.1848	9.95833	11.9315	9.95833	44.312	10.858
342.9	47.9953	43.846	7.35448	7.97327	7.35448	42.5147	8.06699		342.9	49.9276	41.6335	9.05901	9.15687	9.05901	40.5042	10.0904		342.9	24.5062	27.5446	10.3713	10.5079	10.5006	26.8081	10.842		342.9	48.2336	49.9467	9.84544	11.9916	9.84544	46.8684	10.7776
342.8	43.9941	45.3098	7.23392	7.90217	7.23392	43.9033	7.9722		342.8	50.8644	44.0481	8.87464	9.00726	8.87464	42.8472	9.94288		342.8	28.8264	28.4097	10.3238	10.5536	10.4566	27.5598	10.8111		342.8	48.3721	52.0592	9.74199	12.0841	9.74199	48.7506	10.7085
342.7	39.9731	45.816	7.12488	7.84916	7.12488	44.3263	7.89033		342.7	53.2344	46.0585	8.68522	8.8628	8.68522	44.7739	9.79224		342.7	28.6696	29.0741	10.2616	10.639	10.398	28.0553	10.7665		342.7	56.2272	53.2309	9.63789	12.203	9.63789	49.6631	10.6406
342.6	40.7726	45.2787	7.02744	7.81553	7.02744	43.6965	7.82159		342.6	49.6962	47.4293	8.48425	8.71909	8.48425	46.0465	9.63222		342.6	25.704	29.5368	10.1997	10.8047	10.3399	28.2681	10.7231		342.6	59.6355	53.2832	9.51234	12.3325	9.51234	49.422	10.5534
342.5	42.7275	43.7725	6.92734	7.78835	6.92734	42.087	7.75183		342.5	48.8264	48.0006	8.29834	8.60482	8.29834	46.5029	9.48955		342.5	28.3998	29.8189	10.1475	11.094	10.2917	28.1851	10.6906		342.5	53.6166	52.253	9.37727	12.4907	9.37727	48.058	10.4588
342.4	42.4782	41.5247	6.82115	7.76576	6.82115	39.7236	7.67773		342.4	49.3963	47.6735	8.11552	8.51011	8.11552	46.042	9.35245		342.4	32.5202	29.9471	10.0861	11.5313	10.2345	27.7899	10.6499		342.4	49.9798	50.3678	9.25805	12.7103	9.25805	45.7911	10.3825
342.3	41.1837	38.8356	6.71538	7.756	6.71538	36.9044	7.60596		342.3	43.2621	46.4827	7.92929	8.43032	7.92929	44.6964	9.21461		342.3	33.9971	29.9962	10.0107	12.1641	10.1634	27.1044	10.5963		342.3	37.1946	47.9299	9.14831	12.9944	9.14831	42.9138	10.3183
342.2	36.1676	35.9865	6.61313	7.76407	6.61313	33.9089	7.53975		342.2	38.9134	44.615	7.76991	8.39715	7.76991	42.6512	9.10648		342.2	30.1966	30.0802	9.92999	13.0615	10.0872	26.1827	10.5388		342.2	41.7551	45.2889	9.07272	13.3791	9.07272	39.7642	10.291
342.1	31.2823	33.2012	6.52546	7.80318	6.52546	30.9585	7.49035		342.1	43.9798	42.2843	7.62941	8.40361	7.62941	40.1192	9.02036		342.1	31.4387	30.3369	9.86183	14.3066	10.0238	25.0969	10.4952		342.1	34.0893	42.6706	8.98465	13.8323	8.98465	36.5533	10.2543
342	29.318	30.6194	6.45203	7.87517	6.45203	28.1907	7.45759		342	32.9573	39.6814	7.46543	8.40742	7.46543	37.2907	8.91412		342	36.6454	30.8698	9.78926	15.9465	9.95613	23.8864	10.4487		342	33.7759	40.3067	8.917	14.4049	8.917	33.4944	10.2413
341.9	24.2031	28.3072	6.3842	7.97366	6.3842	25.6689	7.43304		341.9	30.0173	37.0774	7.35043	8.48015	7.35043	34.4376	8.86051		341.9	32.5282	31.7736	9.69893	18.0235	9.87096	22.59	10.386		341.9	33.7006	38.3035	8.85001	15.0993	8.85001	30.6717	10.2325
341.8	28.105	26.3026	6.33134	8.11028	6.33134	23.4287	7.4263		341.8	27.5871	34.581	7.24818	8.58356	7.24818	31.6702	8.82362		341.8	33.0686	33.1621	9.62215	20.6064	9.79959	21.284	10.3386		341.8	32.8243	36.7335	8.78304	15.9421	8.78304	28.1299	10.2277
341.7	31.5498	24.5789	6.26675	8.26035	6.26675	21.4412	7.41089		341.7	27.128	32.2805	7.15643	8.71207	7.15643	29.0798	8.8015		341.7	38.34	35.0653	9.54329	23.6877	9.72639	19.99	10.291		341.7	30.9343	35.6396	8.71825	16.9677	8.71825	25.8792	10.2292
341.6	25.4423	23.12	6.19176	8.42718	6.19176	19.6879	7.38846		341.6	24.7543	30.2101	7.06635	8.85244	7.06635	26.7046	8.78575		341.6	42.9588	37.4682	9.44644	27.224	9.63549	18.7205	10.2275		341.6	31.8677	35.0474	8.65839	18.2171	8.65839	23.9067	10.2404
341.5	20.2211	21.9313	6.13465	8.64034	6.13465	18.1727	7.38759		341.5	26.9845	28.391	6.98655	9.00755	6.98655	24.5711	8.78542		341.5	40.5295	40.3188	9.33372	31.1408	9.52901	17.4998	10.1504		341.5	36.6253	34.9643	8.59584	19.7219	8.59584	22.1802	10.2539
341.4	18.7017	20.9839	6.09287	8.8978	6.09287	16.8657	7.40606		341.4	25.9067	26.7932	6.89633	9.14994	6.89633	22.6556	8.78024		341.4	44.4799	43.5308	9.22881	35.3359	9.43063	16.3672	10.0836		341.4	36.517	35.3861	8.5203	21.5062	8.5203	20.6605	10.26
341.3	19.9396	20.2406	6.05547	9.18797	6.05547	15.7302	7.43333		341.3	22.7226	25.4103	6.81058	9.28704	6.81058	20.9587	8.78566		341.3	41.7265	46.9193	9.11024	39.6142	9.31895	15.3112	10.0058		341.3	36.4548	36.311	8.44485	23.5964	8.44485	19.332	10.2723
341.2	22.9931	19.6677	6.01428	9.50008	6.01428	14.7346	7.46164		341.2	21.2876	24.2252	6.7388	9.42049	6.7388	19.4706	8.81174		341.2	58.4337	50.2984	9.00055	43.7841	9.21648	14.3597	9.93975		341.2	33.7713	37.6767	8.36937	25.9559	8.36937	18.1682	10.2914
341.1	18.6041	19.2342	5.96392	9.82385	5.96392	13.8521	7.48614		341.1	18.65	23.2009	6.67316	9.53481	6.67316	18.161	8.85139		341.1	52.0545	53.3699	8.83429	47.5465	9.05784	13.448	9.82047		341.1	42.9006	39.3429	8.30092	28.4679	8.30092	17.152	10.3249
341	18.3227	18.9363	5.92642	10.1726	5.92642	13.0872	7.52939		341	17.2021	22.3156	6.61914	9.6282	6.61914	17.0149	8.9108		341	54.999	55.9689	8.68892	50.7383	8.92049	12.6512	9.72571		341	37.725	41.0022	8.20768	30.8444	8.20768	16.2313	10.3418
340.9	12.48	18.734	5.88965	10.5209	5.88965	12.4125	7.5799		340.9	20.6984	21.5392	6.5714	9.68915	6.5714	16.0074	8.98548		340.9	58.2324	57.8414	8.53317	53.1098	8.77321	11.9334	9.62462		340.9	37.4802	42.2918	8.12813	32.7395	8.12813	15.427	10.3816
340.8	15.5038	18.6135	5.8701	10.8673	5.8701	11.8315	7.65485		340.8	24.6084	20.8282	6.50767	9.69066	6.50767	15.0987	9.05415		340.8	58.0883	58.8064	8.36601	54.4862	8.61498	11.2865	9.51666		340.8	39.1046	42.7659	8.04903	33.721	8.04903	14.711	10.432
340.7	16.157	18.5155	5.84153	11.1625	5.84153	11.3072	7.7288		340.7	21.6028	20.1634	6.42601	9.62788	6.42601	14.2716	9.1159		340.7	62.4555	58.7582	8.19878	54.7695	8.45718	10.7141	9.41378		340.7	33.5671	42.139	7.96535	33.5149	7.96535	14.0657	10.4891
340.6	19.1996	18.4135	5.81092	11.3886	5.81092	10.8371	7.80972		340.6	16.8414	19.5626	6.35755	9.53111	6.35755	13.5434	9.20321		340.6	71.6718	57.6416	8.0163	53.9122	8.28468	10.192	9.30158		340.6	40.4903	40.4534	7.89635	32.173	7.89635	13.4995	10.5735
340.5	19.4642	18.2701	5.77121	11.5145	5.77121	10.4064	7.89156		340.5	16.5259	19.0252	6.31026	9.40958	6.31026	12.9108	9.32542		340.5	67.2003	55.4807	7.8022	51.9462	8.08115	9.69534	9.1646		340.5	42.1396	37.9832	7.80852	29.9767	7.80852	12.97	10.6534
340.4	18.9483	18.0707	5.73059	11.5312	5.73059	10.0169	7.98375		340.4	18.7681	18.5263	6.26418	9.24661	6.26418	12.3438	9.46425		340.4	60.4281	52.4378	7.60243	49.0411	7.89258	9.26152	9.04989		340.4	41.9173	35.1615	7.716	27.365	7.716	12.4839	10.7446
340.3	17.5906	17.8072	5.69138	11.4347	5.69138	9.66533	8.09002		340.3	20.0882	18.0526	6.20776	9.03572	6.20776	11.8224	9.61002		340.3	47.8839	48.6989	7.42476	45.3892	7.72679	8.89051	8.96664		340.3	39.9099	32.3517	7.62383	24.7055	7.62383	12.0398	10.8541
340.2	13.2303	17.4855	5.65609	11.2338	5.65609	9.34947	8.21445		340.2	18.0477	17.6099	6.14515	8.78753	6.14515	11.3437	9.76897		340.2	44.4656	44.5039	7.28868	41.2357	7.60333	8.5948	8.9361		340.2	26.4743	29.7837	7.53682	22.231	7.53682	11.6371	10.9893
340.1	19.0462	17.1296	5.63362	10.9547	5.63362	9.07412	8.36798		340.1	13.6297	17.2167	6.09145	8.52439	6.09145	10.9163	9.9589		340.1	37.6864	40.0563	7.16365	36.788	7.49174	8.33755	8.92992		340.1	24.9195	27.5888	7.48579	20.0748	7.48579	11.3018	11.1837
340	17.1462	16.7318	5.59383	10.591	5.59383	8.80579	8.52264		340	17.2201	16.8893	6.05745	8.26495	6.05745	10.5458	10.1935		340	32.2501	35.5994	7.06099	32.292	7.40337	8.12491	8.96212		340	20.7341	25.7582	7.4388	18.2286	7.4388	10.9983	11.4089
339.9	12.0863	16.3401	5.55957	10.1909	5.55957	8.56438	8.70396		339.9	22.5124	16.5984	6.0071	7.98096	6.0071	10.1916	10.4401		339.9	22.131	31.3337	6.97627	27.949	7.33391	7.94801	9.03156		339.9	18.4733	24.2802	7.40298	16.6802	7.40298	10.7302	11.6758
339.8	10.5051	15.9872	5.54021	9.78636	5.54021	8.35677	8.92453		339.8	16.2394	16.3437	5.93263	7.67197	5.93263	9.84199	10.695		339.8	23.1573	27.44	6.9253	23.9396	7.29922	7.81908	9.15802		339.8	21.8293	23.1155	7.37315	15.388	7.37315	10.4895	11.9843
339.7	14.3981	15.683	5.52548	9.38553	5.52548	8.17057	9.1779		339.7	11.068	16.1853	5.88614	7.39669	5.88614	9.54581	11.0151		339.7	18.8919	23.9996	6.8707	20.343	7.26203	7.69785	9.30885		339.7	25.4583	22.2131	7.33419	14.2977	7.33419	10.2586	12.325
339.6	17.6833	15.4272	5.49916	8.98507	5.49916	7.98758	9.45288		339.6	16.2175	16.1264	5.86276	7.15561	5.86276	9.29511	11.4012		339.6	11.9073	21.0977	6.83028	17.2409	7.24026	7.59979	9.50757		339.6	26.9539	21.5403	7.28535	13.3713	7.28535	10.0347	12.705
339.5	14.7817	15.2348	5.46302	8.59552	5.46302	7.80798	9.7573		339.5	18.1272	16.1292	5.81606	6.90662	5.81606	9.04101	11.8137		339.5	16.4567	18.7703	6.8132	14.6646	7.24319	7.53231	9.76981		339.5	28.239	21.0794	7.23235	12.5832	7.23235	9.82145	13.1394
339.4	17.7714	15.1357	5.43538	8.24031	5.43538	7.64869	10.1174		339.4	11.368	16.2171	5.76051	6.66722	5.76051	8.79581	12.2751		339.4	16.15	16.9692	6.78076	12.5598	7.23224	7.45528	10.0642		339.4	25.1452	20.8154	7.17574	11.9078	7.17574	9.61795	13.6411
339.3	16.856	15.1242	5.39878	7.90446	5.39878	7.49102	10.5263		339.3	12.4046	16.4388	5.73522	6.47829	5.73522	8.59667	12.8343		339.3	12.5725	15.6759	6.74925	10.9007	7.22385	7.38395	10.4152		339.3	22.8719	20.7536	7.1273	11.3355	7.1273	9.43454	14.2381
339.2	14.5458	15.2252	5.3648	7.6003	5.3648	7.34549	11.009		339.2	18.0078	16.7698	5.70513	6.30547	5.70513	8.40694	13.4677		339.2	5.70805	14.8517	6.72967	9.64059	7.22919	7.32848	10.8425		339.2	29.5627	20.8946	7.08488	10.8472	7.08488	9.26785	14.9493
339.1	18.4552	15.4598	5.33756	7.33123	5.33756	7.21522	11.5885		339.1	12.6448	17.2024	5.64964	6.12778	5.64964	8.20447	14.1695		339.1	13.4522	14.4511	6.7331	8.72493	7.25956	7.29931	11.3666		339.1	31.9153	21.2273	7.02431	10.4047	7.02431	9.09259	15.7787
339	19.9847	15.8317	5.29865	7.07759	5.29865	7.08098	12.2704		339	8.79751	17.8011	5.61808	5.99359	5.61808	8.03734	15.0063		339	20.6052	14.3701	6.7105	8.04068	7.26611	7.24692	11.9479		339	36.2092	21.7873	6.95723	10.0085	6.95723	8.91949	16.7738
338.9	15.1482	16.377	5.25509	6.84455	5.25509	6.94905	13.0936		338.9	13.855	18.578	5.60374	5.8946	5.60374	7.89772	15.9931		338.9	14.3317	14.5606	6.66377	7.53075	7.25098	7.17281	12.5974		338.9	37.5762	22.6056	6.8784	9.64468	6.8784	8.74245	17.9753
338.8	23.1701	17.1525	5.22574	6.64888	5.22574	6.83766	14.1174		338.8	16.0078	19.5166	5.56651	5.78879	5.56651	7.74452	17.1163		338.8	17.8051	15.0252	6.63799	7.18948	7.25954	7.12176	13.3684		338.8	41.9831	23.739	6.79567	9.31374	6.79567	8.5686	19.448
338.7	25.4014	18.1672	5.17252	6.45028	5.17252	6.70815	15.3538		338.7	26.3077	20.6596	5.51941	5.68707	5.51941	7.58989	18.4215		338.7	15.3396	15.6968	6.60043	6.94286	7.25938	7.06082	14.235		338.7	38.8789	25.2412	6.70084	9.00172	6.70084	8.3891	21.252
338.6	25.9402	19.497	5.11251	6.26349	5.11251	6.57706	16.8814		338.6	23.4303	22.0091	5.42564	5.55053	5.42564	7.39619	19.9136		338.6	17.0145	16.5688	6.57103	6.77851	7.27082	7.0097	15.2228		338.6	37.269	27.2077	6.61413	8.72392	6.61413	8.22353	23.4885
338.5	22.7868	21.2136	5.05073	6.09135	5.05073	6.44895	18.7748		338.5	20.2266	23.672	5.34441	5.43637	5.34441	7.22198	21.7025		338.5	20.2626	17.6057	6.5359	6.6586	7.2804	6.95435	16.32		338.5	41.8181	29.7188	6.53152	8.47248	6.53152	8.06741	26.2419
338.4	26.4476	23.4025	4.99812	5.94273	4.99812	6.33437	21.1216		338.4	29.4693	25.7107	5.27728	5.34428	5.27728	7.0682	23.8528		338.4	23.1535	18.784	6.48974	6.56055	7.28329	6.88933	17.52		338.4	42.0239	32.8479	6.43643	8.22757	6.43643	7.90366	29.5896
338.3	31.6541	26.1203	4.93449	5.7955	4.93449	6.21275	23.981		338.3	32.6564	28.1443	5.16814	5.21654	5.16814	6.87818	26.3859		338.3	29.4741	20.0876	6.43369	6.47358	7.28127	6.81566	18.8181		338.3	41.1728	36.6956	6.34052	7.99817	6.34052	7.74354	33.6349
338.2	27.5796	29.4343	4.85523	5.64334	4.85523	6.07918	27.4223		338.2	31.7973	31.0909	5.04414	5.07888	5.04414	6.6786	29.4217		338.2	29.8434	21.4852	6.3562	6.37814	7.26341	6.72167	20.1906		338.2	43.615	41.3395	6.24666	7.78494	6.24667	7.58956	38.4583
338.1	38.0576	33.4331	4.78782	5.51212	4.78782	5.96078	31.5359		338.1	36.9529	34.6782	4.92346	4.94832	4.92347	6.48715	33.0896		338.1	28.6254	22.9739	6.27721	6.28897	7.25057	6.62721	21.6388		338.1	58.1539	46.8202	6.14595	7.57704	6.14598	7.43246	44.1025
338	41.3311	38.1028	4.68913	5.35738	4.68913	5.81421	36.3095		338	41.367	38.996	4.77897	4.79678	4.77898	6.27633	37.4808		338	27.9405	24.5277	6.20204	6.20821	7.24915	6.53754	23.1389		338	54.2887	53.0917	6.0058	7.34033	6.00588	7.23936	50.5235
337.9	42.536	43.4425	4.58044	5.19924	4.58044	5.66047	41.7437		337.9	50.8945	44.1596	4.61392	4.62677	4.61395	6.04903	42.7116		337.9	22.8046	26.1035	6.12893	6.13208	7.25881	6.45078	24.6487		337.9	57.6901	60.0854	5.87569	7.12296	5.87592	7.05948	57.6541
337.8	49.9627	49.3469	4.46785	5.0428	4.46785	5.50546	47.7343		337.8	59.5338	50.2147	4.40514	4.41453	4.40523	5.78175	48.8286		337.8	24.7639	27.6636	6.07285	6.07442	7.29655	6.38186	26.1293		337.8	62.3059	67.4877	5.73605	6.90423	5.73666	6.87299	65.182
337.7	57.6755	55.5403	4.3329	4.86877	4.33291	5.33053	54.0068		337.7	64.3959	57.1192	4.15645	4.16347	4.15668	5.47806	55.7903		337.7	26.8196	29.1186	6.00998	6.01074	7.34151	6.3069	27.4894		337.7	77.7654	74.744	5.5836	6.67989	5.58515	6.67641	72.5533
337.6	60.925	61.5662	4.17467	4.67551	4.17469	5.13456	60.1055		337.6	71.7958	64.6279	3.8847	3.89009	3.8853	5.15448	63.3521		337.6	27.2234	30.3951	5.93999	5.94035	7.39811	6.2255	28.6511		337.6	78.996	80.989	5.38908	6.41981	5.39284	6.44024	78.9034
337.5	63.5839	66.7461	4.00633	4.47563	4.0064	4.93056	65.3525		337.5	69.6797	72.1085	3.57835	3.58263	3.57975	4.79925	70.8819		337.5	29.8159	31.4233	5.86841	5.86858	7.47925	6.14315	29.5375		337.5	74.6208	85.2337	5.19073	6.16153	5.19946	6.20255	83.2424
337.4	67.4664	70.2489	3.8296	4.27035	3.82981	4.72011	68.9174		337.4	76.8749	78.5713	3.28016	3.28368	3.28335	4.45493	77.3898		337.4	25.2184	32.1333	5.78786	5.78794	7.58942	6.05243	30.0671		337.4	78.8794	86.5989	5.00362	5.91952	5.02314	5.97826	84.6888
337.3	66.1586	71.3473	3.64083	4.05563	3.64145	4.49942	70.0733		337.3	80.8737	82.6915	2.94817	2.95117	2.95515	4.07935	81.5503		337.3	27.7578	32.5154	5.72251	5.72254	7.7715	5.97744	30.2115		337.3	73.5834	84.7029	4.80453	5.67001	4.84636	5.74399	82.8562
337.2	69.4892	69.7651	3.45539	3.84651	3.45706	4.28373	68.544		337.2	77.0611	83.4209	2.59663	2.59927	2.61131	3.68659	82.3137		337.2	26.9957	32.5556	5.6484	5.64841	8.0304	5.89421	29.9278		337.2	66.8176	79.9464	4.61919	5.43825	4.7052	5.52532	78.1352
337.1	69.0078	65.7805	3.25951	3.62894	3.2638	4.05916	64.6071		337.1	83.175	80.5063	2.26072	2.26309	2.29028	3.31163	79.4234		337.1	34.9883	32.3271	5.57661	5.57661	8.42056	5.81378	29.246		337.1	66.6094	73.2441	4.45157	5.22781	4.62135	5.3261	71.4235
337	62.7191	60.1294	3.06448	3.41398	3.0749	3.83689	58.9971		337	77.0326	74.5601	1.89571	1.89788	1.95286	2.90962	73.4868		337	35.577	31.9147	5.47768	5.47768	8.97433	5.70666	28.1891		337	66.4036	65.6328	4.28407	5.02073	4.60566	5.12862	63.73
336.9	55.7189	53.665	2.88752	3.21867	2.91147	3.63406	52.5634		336.9	71.6122	66.8692	1.55676	1.55878	1.66281	2.53558	65.7823		336.9	30.4418	31.5019	5.37645	5.37645	9.80095	5.59763	26.8562		336.9	47.1937	57.9957	4.11666	4.81667	4.70123	4.93273	55.895
336.8	46.9382	47.0855	2.73081	3.04499	2.78286	3.45274	45.9973		336.8	60.9265	58.6663	1.24073	1.24262	1.42957	2.18623	57.53		336.8	27.4001	31.2988	5.29214	5.29214	11.0285	5.50593	25.3486		336.8	48.6991	50.9929	4.00058	4.66659	5.02025	4.78957	48.5183
336.7	40.9348	40.8687	2.59967	2.89815	2.70668	3.2982	39.7647		336.7	48.8052	50.8645	0.97148	0.97327	1.29412	1.88533	49.6262		336.7	31.1068	31.5078	5.21779	5.21779	12.7808	5.42454	23.738		336.7	46.8558	44.9428	3.88012	4.51453	5.58668	4.64336	41.8386
336.6	35.699	35.2762	2.48596	2.76986	2.69413	3.16218	34.1079		336.6	35.8468	43.9505	0.7557	0.7574	1.28474	1.63944	42.536		336.6	38.7166	32.3202	5.13072	5.13072	15.1828	5.33077	22.0681		336.6	41.3986	40.0625	3.76431	4.36929	6.50558	4.50303	35.9775
336.5	28.6613	30.4453	2.38744	2.65779	2.77057	3.0424	29.1369		336.5	27.6437	38.1163	0.5974	0.59902	1.42988	1.45248	36.4272		336.5	35.4552	33.9232	5.01776	5.01776	18.3674	5.21143	20.3798		336.5	38.4394	36.4757	3.66289	4.24043	7.88844	4.37824	30.9573
336.4	24.7924	26.4373	2.3095	2.56724	2.9766	2.94419	24.8777		336.4	29.6057	33.3518	0.47539	0.47694	1.73244	1.30318	31.2653		336.4	36.1185	36.518	4.91539	4.91539	22.4956	5.10297	18.7502		336.4	36.2837	34.2178	3.56917	4.12108	9.81969	4.26225	26.7223
336.3	21.0507	23.2495	2.24281	2.48878	3.34166	2.85814	21.2893		336.3	28.1889	29.5364	0.34398	0.34546	2.1655	1.14576	26.9116		336.3	39.256	40.194	4.81044	4.81044	27.6278	4.99223	17.1949		336.3	22.2705	33.2638	3.48101	4.00895	12.3536	4.15282	23.1914
336.2	21.384	20.8553	2.18702	2.42201	3.89919	2.78387	18.3113		336.2	22.0952	26.5746	0.21837	0.21978	2.75101	0.99533	23.2636		336.2	42.912	44.9525	4.69459	4.69459	33.7456	4.87083	15.7253		336.2	29.8223	33.5475	3.43037	3.93586	15.5153	4.08189	20.3055
336.1	21.7614	19.1829	2.13007	2.35478	4.65433	2.70925	15.8548		336.1	16.5227	24.358	0.11968	0.12104	3.49925	0.87296	20.2237		336.1	45.9756	50.6879	4.56606	4.56606	40.7325	4.73701	14.3505		336.1	35.4691	34.825	3.35925	3.84368	19.1567	3.99136	17.9111
336	19.985	18.1394	2.07184	2.28692	5.59258	2.63412	13.8413		336	19.0088	22.7473	0.04568	0.04699	4.37331	0.77633	17.6878		336	55.3126	57.1562	4.42677	4.42677	48.3382	4.59267	13.0789		336	35.3834	36.8198	3.27272	3.73737	23.0892	3.88628	15.9251
335.9	12.6227	17.5983	2.01871	2.22475	6.66439	2.56481	12.2005		335.9	25.5755	21.5604	-0.03986	-0.03861	5.27802	0.66915	15.5322		335.9	61.1556	63.9439	4.25563	4.25563	56.148	4.41668	11.8905		335.9	41.332	39.1793	3.18619	3.63224	27.0406	3.782	14.283
335.8	18.4385	17.4064	1.98725	2.18481	7.78661	2.51786	10.8789		335.8	20.9449	20.6275	-0.15541	-0.15421	6.11545	0.53291	13.6671		335.8	72.717	70.5256	4.06426	4.06426	63.6388	4.22068	10.7947		335.8	45.5409	41.4629	3.08339	3.51193	30.639	3.6622	12.8999
335.7	15.8362	17.3313	1.93845	2.12803	8.78712	2.45422	9.77723		335.7	20.8136	19.8508	-0.2506	-0.24945	6.84523	0.41792	12.0853		335.7	74.3528	76.2193	3.83336	3.83336	70.1335	3.98534	9.76718		335.7	39.3746	43.2434	2.96897	3.38101	33.5141	3.5315	11.7236
335.6	22.0509	17.2048	1.89722	2.0793	9.5492	2.39876	8.86924		335.6	22.7025	19.075	-0.34562	-0.34451	7.35985	0.30394	10.7189		335.6	67.0076	80.3372	3.59618	3.59618	74.9518	3.74391	8.83381		335.6	40.3203	44.172	2.87086	3.26733	35.364	3.41779	10.7355
335.5	18.1349	16.8397	1.83744	2.01243	9.9257	2.32533	8.08858		335.5	20.3802	18.1839	-0.4496	-0.44852	7.58004	0.18179	9.52179		335.5	76.809	82.2451	3.3829	3.3829	77.4677	3.52656	8.01662		335.5	42.8844	43.9642	2.76994	3.1517	35.9396	3.3019	9.88078
335.4	17.2629	16.1648	1.7891	1.95742	9.87729	2.26388	7.4335		335.4	19.6238	17.1272	-0.54356	-0.54253	7.48602	0.0704	8.48266		335.4	82.0701	81.4731	3.13596	3.13596	77.2204	3.2757	7.2489		335.4	46.2059	42.5058	2.66184	3.02969	35.155	3.17943	9.12724
335.3	12.7634	15.1467	1.7432	1.9052	9.39498	2.20539	6.8707		335.3	19.0037	15.8736	-0.63454	-0.63354	7.07079	-0.0373	7.57006		335.3	81.4064	78.0268	2.87047	2.87047	74.2249	3.00645	6.53641		335.3	42.5167	39.8552	2.54449	2.89918	33.0897	3.04829	8.45155
335.2	9.90659	13.8475	1.71051	1.86655	8.55919	2.16061	6.39271		335.2	25.2964	14.4417	-0.72313	-0.72217	6.3727	-0.14193	6.76374		335.2	78.8039	72.3224	2.60633	2.60633	68.9065	2.73871	5.88987		335.2	33.8804	36.245	2.43678	2.77898	29.9924	2.92732	7.85659
335.1	13.9453	12.3685	1.6862	1.83659	7.48521	2.12466	5.98059		335.1	18.7331	12.8532	-0.84051	-0.83958	5.43008	-0.27472	6.01593		335.1	68.7071	65.0079	2.35005	2.35005	61.9223	2.47897	5.30675		335.1	36.666	32.0056	2.35204	2.68241	26.2064	2.82984	7.34302
335	14.2198	10.8213	1.64983	1.79489	6.29516	2.07712	5.60365		335	12.8302	11.2409	-0.9288	-0.92791	4.38877	-0.37783	5.37149		335	61.3934	56.8198	2.12687	2.12687	54.0168	2.25246	4.80424		335	26.4311	27.4719	2.25957	2.57871	22.0761	2.72512	6.87074
334.9	8.02278	9.34197	1.61255	1.75253	5.13296	2.02906	5.26505		334.9	10.7184	9.68158	-0.99088	-0.99001	3.33645	-0.45414	4.81665		334.9	50.6441	48.3971	1.92754	1.92754	45.8365	2.04992	4.36575		334.9	28.4604	23.0269	2.19443	2.5029	17.9918	2.64819	6.46729
334.8	5.47245	8.04316	1.59353	1.72871	4.11751	1.99969	4.97786		334.8	11.7258	8.22856	-1.04369	-1.04285	2.3356	-0.52066	4.32539		334.8	40.5358	40.2799	1.76369	1.76369	37.9278	1.88298	3.99641		334.8	22.7153	18.9194	2.12365	2.42197	14.2086	2.56607	6.09371
334.7	12.0082	6.96544	1.58202	1.71263	3.29419	1.9782	4.72649		334.7	8.54951	6.91959	-1.1013	-1.10049	1.43135	-0.59144	3.87627		334.7	31.862	32.856	1.63329	1.63329	30.6843	1.74961	3.68863		334.7	15.2492	15.3589	2.06815	2.35683	10.9407	2.49965	5.76616
334.6	7.75064	6.09148	1.5511	1.67736	2.64979	1.93765	4.47997		334.6	1.01689	5.80089	-1.14484	-1.14405	0.67649	-0.64767	3.48161		334.6	22.1077	26.3619	1.53162	1.53162	24.3472	1.64508	3.4328		334.6	9.72256	12.4361	2.03264	2.31212	8.28316	2.45361	5.48515
334.5	5.51865	5.43351	1.53271	1.65483	2.1997	1.90998	4.26712		334.5	2.4311	4.89856	-1.15459	-1.15382	0.10232	-0.66965	3.15595		334.5	14.2154	20.9182	1.46242	1.46242	19.0412	1.57312	3.22873		334.5	3.78525	10.1493	2.01191	2.28262	6.23746	2.42272	5.24222
334.4	1.7038	4.9489	1.52089	1.63908	1.90395	1.88921	4.07931		334.4	2.20903	4.16089	-1.17076	-1.17002	-0.33839	-0.6976	2.85461		334.4	8.22168	16.5236	1.41953	1.41953	14.7681	1.52757	3.06697		334.4	5.42199	8.44035	2.00713	2.26949	4.74841	2.40816	5.03571
334.3	1.61308	4.60126	1.52034	1.63478	1.72848	1.88004	3.91898		334.3	3.24846	3.57265	-1.18601	-1.18529	-0.65704	-0.72421	2.58116		334.3	9.88933	13.0952	1.39664	1.39664	11.4479	1.50213	2.93853		334.3	4.86402	7.19534	1.99793	2.2523	3.70449	2.38952	4.84283
334.2	1.65739	4.34252	1.52007	1.63094	1.62708	1.87143	3.77327		334.2	2.09826	3.1009	-1.20601	-1.20532	-0.88337	-0.75517	2.32672		334.2	6.66516	10.4816	1.36808	1.36808	8.93111	1.47109	2.81557		334.2	6.44152	6.31635	1.9902	2.23695	3.00987	2.37267	4.66746
334.1	1.67624	4.14287	1.51966	1.62712	1.5717	1.86298	3.64005		334.1	1.32399	2.728	-1.22092	-1.22025	-1.0321	-0.78065	2.09824		334.1	2.3728	8.54919	1.35027	1.35027	7.08614	1.45089	2.71268		334.1	7.92482	5.69968	1.97821	2.21767	2.56278	2.35188	4.50198
334	6.88145	3.98171	1.5192	1.6234	1.54314	1.85473	3.51803		334	-1.62267	2.4285	-1.2324	-1.23174	-1.12636	-0.80233	1.89174		334	4.22877	7.15462	1.34683	1.34683	5.77099	1.44514	2.63214		334	7.66514	5.2644	1.96219	2.19469	2.28378	2.32735	4.34514
333.9	4.03332	3.83013	1.50329	1.60438	1.51371	1.83131	3.39059		333.9	1.9884	2.19296	-1.23064	-1.23	-1.17349	-0.81043	1.71496		333.9	-0.51021	6.14466	1.33714	1.33714	4.83355	1.43322	2.55216		333.9	7.11723	4.95284	1.94682	2.17264	2.1166	2.30376	4.20028
333.8	5.09953	3.7037	1.49578	1.5939	1.50008	1.81654	3.28054		333.8	-0.40764	1.97747	-1.24516	-1.24454	-1.21561	-0.83448	1.53661		333.8	4.67071	5.43172	1.34335	1.34335	4.18714	1.43728	2.494		333.8	1.69814	4.72148	1.93288	2.15232	2.0189	2.28189	4.06702
333.7	1.57742	3.58603	1.48509	1.58036	1.48676	1.79882	3.17536		333.7	3.04673	1.79895	-1.24894	-1.24834	-1.23427	-0.84746	1.3822		333.7	5.30325	4.89746	1.33216	1.33216	3.71415	1.424	2.42362		333.7	1.70653	4.55397	1.93352	2.14684	1.97534	2.27485	3.9575
333.6	2.83256	3.4879	1.48482	1.57736	1.48544	1.79175	3.08782		333.6	-1.42069	1.62408	-1.26832	-1.26773	-1.26133	-0.87574	1.22393		333.6	8.4991	4.49434	1.3188	1.3188	3.36771	1.40863	2.35561		333.6	4.0127	4.41702	1.93413	2.14158	1.95364	2.26803	3.85615
333.5	-1.85341	3.39355	1.48082	1.57076	1.48104	1.78117	3.00307		333.5	-1.37663	1.48407	-1.26763	-1.26706	-1.26444	-0.88366	1.09633		333.5	6.45782	4.17021	1.29465	1.29465	3.09613	1.38253	2.28085		333.5	2.76724	4.29328	1.92853	2.13034	1.93726	2.25523	3.75603
333.4	-2.30887	3.31956	1.49071	1.57814	1.49078	1.78468	2.9381		333.4	0.60672	1.35571	-1.26714	-1.26659	-1.26574	-0.89149	0.97811		333.4	8.23289	3.91329	1.27729	1.27729	2.88808	1.36329	2.2165		333.4	8.34297	4.1859	1.92627	2.12268	1.93002	2.24601	3.66599
333.3	-1.44894	3.25269	1.50198	1.58701	1.50201	1.78978	2.87985		333.3	7.07266	1.22829	-1.27559	-1.27505	-1.275	-0.908	0.85958		333.3	4.86653	3.69165	1.25389	1.25389	2.71197	1.33806	2.1494		333.3	-0.0177	4.07281	1.90897	2.10019	1.91052	2.22197	3.56705
333.2	2.59944	3.1885	1.51074	1.59346	1.51075	1.79255	2.82395		333.2	0.37312	1.08026	-1.31325	-1.31273	-1.31301	-0.95347	0.71972		333.2	2.71209	3.51045	1.24174	1.24174	2.57328	1.32414	2.09651		333.2	-0.53211	3.98949	1.91417	2.1004	1.91478	2.22063	3.49618
333.1	-0.54209	3.11699	1.50751	1.58802	1.50751	1.78353	2.76046		333.1	0.95336	0.9698	-1.32086	-1.32035	-1.32077	-0.96864	0.61698		333.1	2.42697	3.35785	1.2368	1.2368	2.46046	1.31748	2.0535		333.1	-1.3488	3.91357	1.92076	2.1022	1.92099	2.2209	3.43176
333	-0.96249	3.05909	1.51359	1.59198	1.51359	1.78399	2.7103		333	4.1453	0.86349	-1.33112	-1.33062	-1.33108	-0.98622	0.51807		333	1.36467	3.22276	1.23279	1.23279	2.36264	1.31182	2.01389		333	-1.50779	3.84511	1.92957	2.10639	1.92966	2.22357	3.37421
332.9	3.70684	3.00637	1.52093	1.59727	1.52093	1.78588	2.66508		332.9	3.30169	0.74891	-1.35582	-1.35534	-1.35581	-1.01803	0.41061		332.9	5.6278	3.10459	1.23235	1.23235	2.27944	1.30976	1.98009		332.9	1.87228	3.78181	1.93884	2.11121	1.93887	2.22688	3.32135
332.8	0.15338	2.94344	1.51445	1.58883	1.51445	1.77411	2.6094		332.8	2.18943	0.64363	-1.37683	-1.37636	-1.37683	-1.04592	0.31224		332.8	6.84017	2.9832	1.21757	1.21757	2.19091	1.29342	1.93401		332.8	2.66726	3.71368	1.93901	2.10711	1.93902	2.22129	3.2633
332.7	1.80647	2.89436	1.51849	1.59098	1.51849	1.77301	2.56734		332.7	-1.34527	0.54846	-1.39292	-1.39246	-1.39292	-1.06868	0.22376		332.7	5.42255	2.86725	1.19865	1.19865	2.10586	1.27299	1.8857		332.7	0.75525	3.64738	1.93705	2.10104	1.93705	2.21373	3.20671
332.6	6.70949	2.84342	1.51763	1.5883	1.51763	1.76718	2.5232		332.6	-0.31919	0.47387	-1.39314	-1.39268	-1.39314	-1.07537	0.15565		332.6	2.27024	2.76426	1.18445	1.18445	2.032	1.25731	1.84385		332.6	2.39558	3.58979	1.94023	2.10024	1.94023	2.21147	3.15854
332.5	6.80716	2.78076	1.50223	1.57115	1.50223	1.74694	2.46713		332.5	3.31836	0.399	-1.39798	-1.39754	-1.39798	-1.0865	0.08708		332.5	4.20466	2.67913	1.1808	1.1808	1.97434	1.25224	1.81416		332.5	5.08243	3.53115	1.93901	2.0952	1.93901	2.20497	3.109
332.4	5.60078	2.72037	1.4865	1.55373	1.4865	1.72651	2.41313		332.4	-0.07185	0.31171	-1.41926	-1.41883	-1.41926	-1.11388	0.00591		332.4	2.17163	2.59397	1.17063	1.17063	1.91511	1.24068	1.77944		332.4	6.91037	3.46834	1.93053	2.08303	1.93053	2.19137	3.05501
332.3	5.21301	2.66592	1.47429	1.5399	1.47429	1.70973	2.36487		332.3	-2.81779	0.24334	-1.42533	-1.42492	-1.42533	-1.12589	-0.05653		332.3	7.22892	2.52138	1.16726	1.16726	1.86703	1.23596	1.7529		332.3	8.11479	3.40345	1.91711	2.06605	1.91711	2.17297	2.99866
332.2	0.6621	2.61484	1.4632	1.52724	1.4632	1.69421	2.31979		332.2	2.30342	0.19078	-1.41905	-1.41864	-1.41905	-1.12535	-0.10334		332.2	0.18687	2.43698	1.14687	1.14687	1.80582	1.21427	1.71064		332.2	-1.54093	3.33796	1.90041	2.04591	1.90041	2.15144	2.94144
332.1	2.80559	2.5793	1.46558	1.5281	1.46558	1.69228	2.29007		332.1	-0.36563	0.11829	-1.43584	-1.43544	-1.43584	-1.14774	-0.17022		332.1	-1.99366	2.38084	1.1501	1.1501	1.77164	1.21622	1.69317		332.1	2.54944	3.3009	1.90969	2.05186	1.90969	2.15601	2.91241
332	5.62025	2.53933	1.4616	1.52267	1.4616	1.68411	2.25576		332	1.5808	0.06073	-1.44067	-1.44028	-1.44067	-1.15799	-0.22234		332	0.64355	2.33624	1.16068	1.16068	1.74787	1.22556	1.68415		332	6.76758	3.25516	1.90797	2.04693	1.90797	2.14971	2.87445
331.9	8.8506	2.49281	1.44926	1.50892	1.44926	1.66769	2.21473		331.9	1.23067	-0.0029	-1.4543	-1.45392	-1.4543	-1.17691	-0.28068		331.9	4.54841	2.28662	1.16241	1.16241	1.71801	1.2261	1.66734		331.9	2.33167	3.20019	1.89487	2.03072	1.89487	2.13216	2.82703
331.8	3.2914	2.43835	1.42731	1.4856	1.42731	1.64177	2.16559		331.8	0.65482	-0.06245	-1.46642	-1.46604	-1.46642	-1.19415	-0.33509		331.8	4.43049	2.22732	1.15103	1.15103	1.67748	1.21355	1.63835		331.8	0.19644	3.15916	1.89369	2.02655	1.89369	2.12666	2.79333
331.7	3.86645	2.40188	1.42178	1.47876	1.42178	1.63238	2.1343		331.7	5.62429	-0.11708	-1.47599	-1.47562	-1.47599	-1.20871	-0.38472		331.7	1.37413	2.17152	1.14	1.14	1.63952	1.20138	1.61061		331.7	4.32413	3.12576	1.89826	2.02821	1.89826	2.12703	2.76704
331.6	0.10529	2.36515	1.41453	1.47023	1.41453	1.62137	2.1026		331.6	-2.66981	-0.19196	-1.50801	-1.50766	-1.50801	-1.2456	-0.45473		331.6	7.84271	2.12883	1.13921	1.13921	1.6138	1.19949	1.59396		331.6	6.58417	3.08302	1.89173	2.01888	1.89173	2.1164	2.7312
331.5	0.92749	2.34094	1.41841	1.47289	1.41841	1.6216	2.08327		331.5	-2.08154	-0.22749	-1.50277	-1.50242	-1.50277	-1.24508	-0.48553		331.5	3.57985	2.06699	1.11666	1.11666	1.56813	1.17587	1.55632		331.5	8.27221	3.03581	1.87908	2.00351	1.87908	2.09977	2.6907
331.4	2.29778	2.31558	1.41987	1.47315	1.41987	1.6195	2.06267		331.4	-1.34844	-0.26372	-1.50016	-1.49982	-1.50016	-1.24707	-0.51715		331.4	2.19616	2.02181	1.10838	1.10838	1.53836	1.16653	1.53368		331.4	-1.69199	2.98557	1.86185	1.98365	1.86185	2.07866	2.64697
331.3	0.36992	2.28736	1.41726	1.46939	1.41726	1.61342	2.03907		331.3	3.19635	-0.30143	-1.50085	-1.50051	-1.50085	-1.25224	-0.55038		331.3	3.71843	1.98345	1.10472	1.10472	1.51469	1.16185	1.51635		331.3	3.26567	2.96358	1.87143	1.99068	1.87143	2.08445	2.63132
331.2	1.5253	2.26601	1.42037	1.47139	1.42037	1.61315	2.02221		331.2	-0.26646	-0.35793	-1.52204	-1.52171	-1.52204	-1.27779	-0.60251		331.2	-2.27859	1.942	1.09593	1.09593	1.48726	1.15207	1.49453		331.2	2.89878	2.92965	1.86768	1.98445	1.86768	2.07702	2.60353
331.1	-0.08683	2.24229	1.42006	1.47	1.42006	1.60955	2.00286		331.1	-2.29616	-0.39732	-1.5277	-1.52738	-1.5277	-1.2877	-0.63765		331.1	1.4145	1.92254	1.10728	1.10728	1.4812	1.16245	1.49346		331.1	-0.36625	2.89798	1.8649	1.97928	1.8649	2.07066	2.57784
331	2.19265	2.22435	1.42453	1.47342	1.42453	1.61081	1.98918		331	0.08058	-0.42609	-1.52423	-1.52392	-1.52423	-1.28837	-0.66227		331	0.08503	1.89242	1.10625	1.10625	1.46388	1.16047	1.48057		331	-0.15288	2.8763	1.87091	1.98297	1.87091	2.07317	2.56198
330.9	0.4413	2.20061	1.42225	1.47013	1.42225	1.6054	1.96959		330.9	1.94012	-0.46415	-1.53148	-1.53117	-1.53148	-1.29964	-0.69629		330.9	2.8628	1.86836	1.10968	1.10968	1.45206	1.16298	1.47268		330.9	0.51643	2.85522	1.87636	1.98617	1.87636	2.07521	2.54655
330.8	2.25995	2.18295	1.42516	1.47206	1.42516	1.60526	1.95596		330.8	-0.0821	-0.50929	-1.54713	-1.54683	-1.54713	-1.31923	-0.7375		330.8	1.974	1.83644	1.10378	1.10378	1.43186	1.15619	1.45596		330.8	1.27098	2.83342	1.88003	1.98765	1.88003	2.07555	2.53027
330.7	2.99847	2.16075	1.42268	1.46863	1.42268	1.59981	1.93768		330.7	-0.0045	-0.54414	-1.55375	-1.55345	-1.55375	-1.32967	-0.76851		330.7	3.81101	1.80887	1.10086	1.10086	1.41551	1.15239	1.44268		330.7	5.99851	2.81063	1.88167	1.98717	1.88167	2.07395	2.51284
330.6	3.43323	2.13715	1.41801	1.46303	1.41801	1.59224	1.9179		330.6	-2.21575	-0.57819	-1.56073	-1.56044	-1.56073	-1.34039	-0.79882		330.6	2.06875	1.77638	1.09174	1.09174	1.39377	1.14243	1.42367		330.6	3.73194	2.77607	1.87057	1.97402	1.87057	2.0597	2.4835
330.5	4.57369	2.11298	1.41203	1.45616	1.41203	1.58342	1.89747		330.5	-4.10463	-0.60118	-1.55778	-1.55749	-1.55778	-1.34108	-0.81816		330.5	3.59712	1.75089	1.08846	1.08846	1.3786	1.13831	1.4109		330.5	3.63151	2.7485	1.86555	1.967	1.86555	2.0516	2.46101
330.4	1.01674	2.08613	1.40265	1.44591	1.40265	1.57128	1.87425		330.4	-3.70848	-0.61458	-1.54629	-1.54601	-1.54629	-1.33314	-0.82801		330.4	3.21555	1.72136	1.08002	1.08002	1.35896	1.12906	1.39337		330.4	0.59952	2.72205	1.8608	1.9603	1.8608	2.04384	2.43951
330.3	-1.26579	2.07048	1.4038	1.44621	1.4038	1.56973	1.86214		330.3	3.91613	-0.62873	-1.53653	-1.53626	-1.53653	-1.32685	-0.83869		330.3	0.02354	1.69411	1.07284	1.07284	1.34122	1.12109	1.37749		330.3	1.21565	2.70458	1.8642	1.96181	1.8642	2.0443	2.42686
330.2	2.88241	2.06224	1.41172	1.45331	1.41172	1.57502	1.85735		330.2	1.06823	-0.67628	-1.56113	-1.56086	-1.56113	-1.35483	-0.88285		330.2	-4.03346	1.67854	1.07637	1.07637	1.33477	1.12384	1.37267		330.2	9.666	2.68624	1.86594	1.96173	1.86594	2.04317	2.41322
330.1	-1.76033	2.04233	1.40736	1.44815	1.40736	1.56808	1.84081		330.1	1.03082	-0.71022	-1.57299	-1.57273	-1.57299	-1.37	-0.91348		330.1	-2.44746	1.67751	1.09355	1.09355	1.34251	1.14027	1.38183		330.1	2.87537	2.64587	1.84492	1.93893	1.84492	2.01936	2.37743
330	1.41675	2.03674	1.41675	1.45677	1.41675	1.57497	1.8385		330	-1.58474	-0.74319	-1.58474	-1.58448	-1.58474	-1.38497	-0.94322		330	1.10546	1.67206	1.10546	1.10546	1.34549	1.15144	1.38605		330	1.84215	2.62445	1.84215	1.93442	1.84215	2.01385	2.36048

[truncated: 3 more sheets: Figure 5b, Figure 5c, Figure 5d]
